# Supplementary material for: Symbiotic phosphate transporter dynamics in rice expose functional plasticity of the arbuscules
Source: Nat Commun. 2026 Apr 22;17:5450. doi: 10.1038/s41467-026-71496-8 (PMC13282384; doi:10.1038/s41467-026-71496-8)
Supplement: Supplementary file 11 — Source Data [file 41467_2026_71496_MOESM11_ESM.xlsx]

## Sheet: Fig.1c
Time (days)	Arbuscule area at largest z-slice of micrographs (square micron)
	arbuscule_01	arbuscule_02	arbuscule_03	arbuscule_04	arbuscule_05	arbuscule_06	arbuscule_07	arbuscule_08	arbuscule_09	arbuscule_10	arbuscule_11	arbuscule_12	arbuscule_13	arbuscule_14	arbuscule_15	arbuscule_16	arbuscule_17	arbuscule_18	arbuscule_19	arbuscule_20	arbuscule_21	arbuscule_22	arbuscule_23	arbuscule_24	arbuscule_25	arbuscule_26	arbuscule_27	arbuscule_28	arbuscule_29	arbuscule_30	arbuscule_31	arbuscule_32	arbuscule_33	arbuscule_34	arbuscule_35	arbuscule_36	arbuscule_37	arbuscule_38	arbuscule_39	arbuscule_40	arbuscule_41	arbuscule_42	arbuscule_43	arbuscule_44	arbuscule_45	arbuscule_46	arbuscule_47	arbuscule_48	arbuscule_49
1	0.632647	0.497933	0.30667	0.2789	0.307461	0.537904	0.359084	0.337582	0.56251	0.486141	0.341959	0.279397	0.379226	0.476919	0.629608	0.206391	0.0425731	0.093006	0.381579	0.277253	0.770352	0.460281	0.437038	0.368631	0.0593653	0.103359	0.344218	0.295381	0.220532	0.477174	0.208771	0.218636	0.128197	0.350205	0.185935	0.149221	0.152001	0.214664	0.395164	0.529009	0.4471	0.474303	0.328739	0.0880904	0.0334366	0.509545	0.548208	0.11855	0.134796
2	0.745124	0.162614	0.582072	0.60101	0.828434	0.844516	0.674187	0.608937	0.851578	0.832459	0.813723	0.851324	0.786626	0.709326	0.880818	0.780713	0.762949	0.713459	0.252375	0.235444	0.378061	0.786666	0.722567	0.807184	0.115418	0.166407	0.824646	0.968478	0.837202	0.780019	0.853894	0.56884	0.727672	0.70635	0.531435	0.522599	0.412607	0.772923	0.637215	0.73833	0.227734	0.609754	0.741128	0.38353	0.40487	0.275425	0.785888	0.650298	0.161293
3	0.205364		0.38503	0.708007	0.854694	0.944294	0.849062	0.139264	0.933841				0.403349	0.7433	0.734313	0.925497	0.792216	0.152047	0.107421	0.114478	0.18037	0.2268	0.270511	0.274201	0.301288	0.260082	0.341736	0.810947	0.522803	0.667904	0.74146	0.177466	0.356505	0.426672	0.0963327	0.775935	0.103748	0.941601	0.623574	0.826372	0.13184	0.566007		0.147291	0.296678	0.180616	0.859102	0.685529	0.135812
4			0.169993			0.223731		0.0861975	0.206866				0.249483	0.389053	0.57036	0.858945	0.159517	0.0959209		0.137297	0.139973					0.878371	0.160353	0.306343		0.370764				0.14582	0.09657	0.208219	0.0647807	0.903718		0.362561		0.105687
5													0.140411	0.252018												0.576433	0.181144	0.217279		0.295957
[truncated: 7 more columns]

## Sheet: Fig.1d
Days until collapse	Number of arbuscules	Percentage
0	8	14.5455
1	26	47.2727
2	15	27.2727
3+	6	10.9091

## Sheet: Fig.2b
Arbuscule developmental stage	Arbsucules with TurboRFP recovery	Arbsucules with no TurboRFP recovery	Total	Percentage
Young	3	0	3	100
Mature	20	3	23	86.9565
Early collapse	7	8	15	46.6667
Late collapse	0	14	14	0

## Sheet: Fig.5+Fig.S11
Plant	Root	Arbuscule (per plant)	Arbuscule branch (per arbuscule)	ROI transect length	Channel (1=GFP, 2=RFP, 3=autofluorescence)	Mean photon count	Min photon count	Max photon count	Integrated Density	Raw Integrated Density
1	R1	1	1	3.6852	1	39.3356	15	69	37.7354	5743
1	R1	1	2	4.0649	1	50.434	21	90	52.6903	8019
1	R1	1	3	3.426	1	37.8088	13	77	33.7864	5142
1	R1	1	4	2.9392	1	32.9487	12	63	25.33	3855
1	R1	1	5	2.4519	1	31.4412	15	52	21.0722	3207
1	R1	1	1	3.6852	2	15.8151	3	32	15.1717	2309
1	R1	1	2	4.0649	2	27.3459	11	56	28.5693	4348
1	R1	1	3	3.426	2	16.8529	4	30	15.06	2292
1	R1	1	4	2.9392	2	15.7607	5	30	12.1163	1844
1	R1	1	5	2.4519	2	12.5784	3	25	8.4302	1283
1	R1	1	1	3.6852	3	0.5068	0	4	0.4862	74
1	R1	1	2	4.0649	3	1.0503	0	6	1.0973	167
1	R1	1	3	3.426	3	0.75	0	4	0.6702	102
1	R1	1	4	2.9392	3	0.7179	0	4	0.5519	84
1	R1	1	5	2.4519	3	0.4314	0	3	0.2891	44
1	R1	2	1	3.466	1	49.5797	22	86	44.9566	6842
1	R1	2	2	4.1638	1	48.6923	9	82	54.0701	8229
1	R1	2	3	4.1927	1	21.2069	3	55	24.2458	3690
1	R1	2	4	3.0153	1	34.1885	14	69	27.4063	4171
1	R1	2	5	3.3708	1	26.4565	12	53	23.9896	3651
1	R1	2	1	3.466	2	32.8261	12	54	29.7652	4530
1	R1	2	2	4.1638	2	30.3669	3	57	33.7207	5132
1	R1	2	3	4.1927	2	17.7471	2	40	20.2903	3088
1	R1	2	4	3.0153	2	21.8443	6	43	17.5109	2665
1	R1	2	5	3.3708	2	24.413	11	41	22.1366	3369
1	R1	2	1	3.466	3	1.3116	0	6	1.1893	181
1	R1	2	2	4.1638	3	1.3846	0	7	1.5375	234
1	R1	2	3	4.1927	3	0.9138	0	7	1.0447	159
1	R1	2	4	3.0153	3	1.0164	0	6	0.8148	124
1	R1	2	5	3.3708	3	1.0797	0	5	0.979	149
1	R1	3	1	3.3146	1	32.9124	13	61	29.6272	4509
1	R1	3	2	3.8455	1	23.6447	13	48	23.615	3594
1	R1	3	3	3.4052	1	31.3768	12	63	28.451	4330
1	R1	3	4	3.6131	1	12.5503	3	24	12.2872	1870
1	R1	3	5	3.7655	1	32.0455	12	54	32.4263	4935
1	R1	3	1	3.3146	2	22.5036	10	48	20.2574	3083
1	R1	3	2	3.8455	2	14.3421	4	34	14.3241	2180
1	R1	3	3	3.4052	2	24.8696	6	40	22.5506	3432
1	R1	3	4	3.6131	2	12.604	5	23	12.3397	1878
1	R1	3	5	3.7655	2	21.1818	10	38	21.4336	3262
1	R1	3	1	3.3146	3	1.0657	0	4	0.9593	146
1	R1	3	2	3.8455	3	0.6053	0	5	0.6045	92
1	R1	3	3	3.4052	3	1.1884	0	5	1.0776	164
1	R1	3	4	3.6131	3	0.4295	0	3	0.4205	64
1	R1	3	5	3.7655	3	1.026	0	5	1.0382	158
1	R1	4	1	2.9761	1	32.8435	16	49	24.8175	3777
1	R1	4	2	2.9462	1	39.3628	24	62	29.2264	4448
1	R1	4	3	3.1375	1	36.3866	16	60	28.451	4330
1	R1	4	4	2.9144	1	43.2054	24	67	31.7955	4839
1	R1	4	5	2.9848	1	44.8707	21	74	34.2004	5205
1	R1	4	1	2.9761	2	18.4609	8	33	13.9496	2123
1	R1	4	2	2.9462	2	20.6814	3	39	15.3557	2337
1	R1	4	3	3.1375	2	22.4454	11	41	17.5503	2671
1	R1	4	4	2.9144	2	31.3839	16	48	23.0959	3515
1	R1	4	5	2.9848	2	24.0172	10	43	18.3059	2786
1	R1	4	1	2.9761	3	0.7652	0	4	0.5782	88
1	R1	4	2	2.9462	3	0.8319	0	5	0.6176	94
1	R1	4	3	3.1375	3	0.9832	0	5	0.7688	117
1	R1	4	4	2.9144	3	1.4018	0	5	1.0316	157
1	R1	4	5	2.9848	3	1.1724	0	6	0.8936	136
1	R1	5	1	3.3079	1	60.4234	25	102	54.3921	8278
1	R1	5	2	2.9245	1	51.0169	25	85	39.5555	6020
1	R1	5	3	3.4839	1	36.2044	18	59	32.5906	4960
1	R1	5	4	3.3147	1	32.8043	17	55	29.7455	4527
1	R1	5	5	3.7205	1	65.535	30	101	67.6057	10289
1	R1	5	1	3.3079	2	23.2628	9	41	20.9408	3187
1	R1	5	2	2.9245	2	25.4576	11	42	19.7383	3004
1	R1	5	3	3.4839	2	17.562	7	32	15.8091	2406
1	R1	5	4	3.3147	2	14.2826	5	29	12.9508	1971
1	R1	5	5	3.7205	2	21.828	6	39	22.5177	3427
1	R1	5	1	3.3079	3	0.9416	0	6	0.8476	129
1	R1	5	2	2.9245	3	1.0085	0	6	0.7819	119
1	R1	5	3	3.4839	3	0.7518	0	5	0.6768	103
1	R1	5	4	3.3147	3	0.5507	0	5	0.4994	76
1	R1	5	5	3.7205	3	1.0446	0	4	1.0776	164
1	R1	6	1	4.1591	1	36.9138	9	79	42.2035	6423
1	R1	6	2	3.7798	1	32.4156	14	59	32.8008	4992
1	R1	6	3	3.547	1	37.9028	16	65	35.8628	5458
1	R1	6	4	4.909	1	36.266	11	82	48.3734	7362
1	R1	6	5	4.0423	1	34.8343	11	60	38.6816	5887
1	R1	6	1	4.1591	2	21.2701	5	40	24.3181	3701
1	R1	6	2	3.7798	2	38.3961	16	66	38.8524	5913
1	R1	6	3	3.547	2	30.4583	11	52	28.819	4386
1	R1	6	4	4.909	2	20.4828	7	35	27.3209	4158
1	R1	6	5	4.0423	2	22.2604	7	39	24.7189	3762
1	R1	6	1	4.1591	3	0.9368	0	6	1.071	163
1	R1	6	2	3.7798	3	1.7857	0	7	1.8069	275
1	R1	6	3	3.547	3	1.4375	0	7	1.3601	207
1	R1	6	4	4.909	3	1.0197	0	6	1.3601	207
1	R1	6	5	4.0423	3	0.8757	0	5	0.9725	148
1	R1	7	1	3.8734	1	31.8797	3	66	33.0965	5037
1	R1	7	2	3.9396	1	41.0432	11	72	43.6885	6649
1	R1	7	3	3.9659	1	24.7914	13	53	26.5521	4041
1	R1	7	4	2.9305	1	16.3083	4	37	12.8588	1957
1	R1	7	5	3.8901	1	38.2812	17	68	40.2454	6125
1	R1	7	1	3.8734	2	14.0063	2	35	14.5409	2213
1	R1	7	2	3.9396	2	27.5741	11	53	29.3512	4467
1	R1	7	3	3.9659	2	13.2577	3	27	14.1992	2161
1	R1	7	4	2.9305	2	14.6167	6	24	11.525	1754
1	R1	7	5	3.8901	2	21.5	8	42	22.6031	3440
1	R1	7	1	3.8734	3	0.4367	0	3	0.4534	69
1	R1	7	2	3.9396	3	0.9383	0	5	0.9987	152
1	R1	7	3	3.9659	3	0.5215	0	3	0.5585	85
1	R1	7	4	2.9305	3	0.6417	0	3	0.5059	77
1	R1	7	5	3.8901	3	0.7875	0	3	0.8279	126
1	R1	8	1	3.7782	1	38.0068	15	70	36.9601	5625
1	R1	8	2	3.7454	1	27.7067	13	49	27.3077	4156
1	R1	8	3	4.2658	1	24.9829	11	51	28.727	4372
1	R1	8	4	3.7028	1	35.0134	14	56	34.2792	5217
1	R1	8	5	3.3828	1	27.331	12	44	25.5008	3881
1	R1	8	1	3.7782	2	24.0203	11	41	23.3588	3555
1	R1	8	2	3.7454	2	23.3533	11	40	23.0171	3503
1	R1	8	3	4.2658	2	13.9771	6	30	16.0719	2446
1	R1	8	4	3.7028	2	25.4765	9	40	24.9423	3796
1	R1	8	5	3.3828	2	18.0282	7	36	16.8209	2560
1	R1	8	1	3.7782	3	1.0068	0	4	0.979	149
1	R1	8	2	3.7454	3	1.0067	0	5	0.9922	151
1	R1	8	3	4.2658	3	0.5086	0	4	0.5848	89
1	R1	8	4	3.7028	3	0.9799	0	5	0.9593	146
1	R1	8	5	3.3828	3	0.6549	0	3	0.6111	93
1	R1	9	1	3.172	1	32.3525	13	53	25.9345	3947
1	R1	9	2	4.0785	1	43.6258	16	67	44.4309	6762
1	R1	9	3	3.7175	1	31.6115	17	59	28.8716	4394
1	R1	9	4	3.6034	1	43.3603	17	88	38.7473	5897
1	R1	9	5	2.7866	1	35.6296	18	56	25.284	3848
1	R1	9	1	3.172	2	18.1639	6	29	14.5606	2216
1	R1	9	2	4.0785	2	27.8065	14	43	28.3196	4310
1	R1	9	3	3.7175	2	27.8561	13	46	25.4417	3872
1	R1	9	4	3.6034	2	25.5515	12	40	22.8331	3475
1	R1	9	5	2.7866	2	28.1481	11	45	19.9749	3040
1	R1	9	1	3.172	3	0.6967	0	3	0.5585	85
1	R1	9	2	4.0785	3	0.9871	0	5	1.0053	153
1	R1	9	3	3.7175	3	1.2518	0	5	1.1433	174
1	R1	9	4	3.6034	3	1.1176	0	6	0.9987	152
1	R1	9	5	2.7866	3	1.0926	0	4	0.7753	118
1	R1	10	1	3.9589	1	26.487	13	48	26.8018	4079
1	R1	10	2	4.1922	1	41.9695	20	67	45.226	6883
1	R1	10	3	3.0075	1	53.5574	33	79	42.9328	6534
1	R1	10	4	3.4365	1	41.5175	21	68	39.0101	5937
1	R1	10	5	3.6549	1	49.8581	25	82	48.4851	7379
1	R1	10	1	3.9589	2	17.6558	6	28	17.8657	2719
1	R1	10	2	4.1922	2	31.4573	12	55	33.8981	5159
1	R1	10	3	3.0075	2	38.7377	17	63	31.053	4726
1	R1	10	4	3.4365	2	33.8951	16	53	31.8481	4847
1	R1	10	5	3.6549	2	29.1486	13	45	28.3459	4314
1	R1	10	1	3.9589	3	0.6688	0	3	0.6768	103
1	R1	10	2	4.1922	3	1.3354	0	5	1.439	219
1	R1	10	3	3.0075	3	1.9344	0	7	1.5507	236
1	R1	10	4	3.4365	3	1.4615	0	6	1.3733	209
1	R1	10	5	3.6549	3	1.2365	0	6	1.2024	183
1	R1	11	1	3.8143	1	26.2563	8	45	27.6034	4201
1	R1	11	2	3.0849	1	29.1102	13	54	24.2918	3697
1	R1	11	3	3.9617	1	18.1455	5	35	19.6726	2994
1	R1	11	4	3.8052	1	30.8411	11	61	30.5997	4657
1	R1	11	5	3.8573	1	30.9434	11	63	32.3277	4920
1	R1	11	1	3.8143	2	24.6812	11	41	25.9476	3949
1	R1	11	2	3.0849	2	25.2362	11	46	21.059	3205
1	R1	11	3	3.9617	2	14.3576	3	33	15.5659	2369
1	R1	11	4	3.8052	2	24.5762	13	40	24.3838	3711
1	R1	11	5	3.8573	2	24.3333	6	47	25.422	3869
1	R1	11	1	3.8143	3	1.1187	0	5	1.1762	179
1	R1	11	2	3.0849	3	1.0315	0	4	0.8608	131
1	R1	11	3	3.9617	3	0.6121	0	4	0.6636	101
1	R1	11	4	3.8052	3	1.1258	0	5	1.117	170
1	R1	11	5	3.8573	3	0.9119	0	5	0.9527	145
1	R1	12	1	3.7162	1	55.0267	21	88	54.2344	8254
1	R1	12	2	3.5488	1	49.8571	9	87	48.1565	7329
1	R1	12	3	3.818	1	72.8701	38	115	73.7362	11222
1	R1	12	4	4.0686	1	51.6071	14	85	56.9678	8670
1	R1	12	5	4.5453	1	40.4185	16	71	48.8662	7437
1	R1	12	1	3.7162	2	36.5267	21	62	36.0008	5479
1	R1	12	2	3.5488	2	35.9864	12	57	34.7589	5290
1	R1	12	3	3.818	2	30.7013	14	50	31.0662	4728
1	R1	12	4	4.0686	2	37.1845	15	62	41.047	6247
1	R1	12	5	4.5453	2	28.6576	9	54	34.6472	5273
1	R1	12	1	3.7162	3	1.54	0	6	1.5178	231
1	R1	12	2	3.5488	3	1.5918	0	9	1.5375	234
1	R1	12	3	3.818	3	1.1688	0	5	1.1827	180
1	R1	12	4	4.0686	3	1.6845	0	6	1.8595	283
1	R1	12	5	4.5453	3	1.5489	0	6	1.8726	285
1	R1	13	1	3.3136	1	71.1429	37	103	62.1718	9462
1	R1	13	2	3.6332	1	53.3046	29	105	52.8874	8049
1	R1	13	3	3.4185	1	81.2222	39	134	76.8507	11696
1	R1	13	4	3.4647	1	55.4203	32	82	50.2526	7648
1	R1	13	5	3.4197	1	43.1618	23	71	38.5699	5870
1	R1	13	1	3.3136	2	37.4361	19	63	32.7154	4979
1	R1	13	2	3.6332	2	23.9868	9	40	23.799	3622
1	R1	13	3	3.4185	2	40.625	25	62	38.4385	5850
1	R1	13	4	3.4647	2	26.3188	12	45	23.8647	3632
1	R1	13	5	3.4197	2	22.3603	8	52	19.9814	3041
1	R1	13	1	3.3136	3	1.6466	0	6	1.439	219
1	R1	13	2	3.6332	3	1.0993	0	7	1.0907	166
1	R1	13	3	3.4185	3	1.8542	0	8	1.7544	267
1	R1	13	4	3.4647	3	1.058	0	5	0.9593	146
1	R1	13	5	3.4197	3	1.0368	0	6	0.9265	141
1	R1	14	1	3.6278	1	88.3143	42	146	81.2399	12364
1	R1	14	2	3.0576	1	85.252	60	119	71.1408	10827
1	R1	14	3	3.049	1	81.6423	37	128	65.9828	10042
1	R1	14	4	3.8203	1	96.1133	44	145	94.7295	14417
1	R1	14	5	3.6225	1	92.3197	48	145	89.1707	13571
1	R1	14	1	3.6278	2	44.7929	22	72	41.2047	6271
1	R1	14	2	3.0576	2	40.4567	21	64	33.7602	5138
1	R1	14	3	3.049	2	47.6098	22	93	38.4779	5856
1	R1	14	4	3.8203	2	40.9133	21	71	40.3243	6137
1	R1	14	5	3.6225	2	37.2857	10	71	36.0139	5481
1	R1	14	1	3.6278	3	2.0714	0	8	1.9055	290
1	R1	14	2	3.0576	3	1.7874	0	5	1.4915	227
1	R1	14	3	3.049	3	2.0976	0	9	1.6952	258
1	R1	14	4	3.8203	3	1.56	0	6	1.5375	234
1	R1	14	5	3.6225	3	1.6939	0	7	1.6361	249
1	R1	15	1	2.976	1	79.5776	35	120	60.654	9231
1	R1	15	2	3.3172	1	75.7538	35	135	64.7081	9848
1	R1	15	3	3.9572	1	76.2876	45	107	76.693	11672
1	R1	15	4	3.1295	1	67.5785	39	112	53.7285	8177
1	R1	15	5	3.5181	1	48.3986	22	78	43.8856	6679
1	R1	15	1	2.976	2	39.4397	19	73	30.0609	4575
1	R1	15	2	3.3172	2	40.6462	10	65	34.7195	5284
1	R1	15	3	3.9572	2	47.3529	24	73	47.6046	7245
1	R1	15	4	3.1295	2	37.8678	21	62	30.1069	4582
1	R1	15	5	3.5181	2	34.7826	10	63	31.5393	4800
1	R1	15	1	2.976	3	1.6293	0	7	1.2419	189
1	R1	15	2	3.3172	3	1.9231	0	6	1.6427	250
1	R1	15	3	3.9572	3	2.1634	0	7	2.1749	331
1	R1	15	4	3.1295	3	1.7521	0	6	1.393	212
1	R1	15	5	3.5181	3	1.8406	0	7	1.669	254
1	R1	16	1	4.6003	1	65.8846	32	104	78.789	11991
1	R1	16	2	3.1009	1	42.9206	22	73	35.5342	5408
1	R1	16	3	3.3334	1	59.3796	34	97	53.4525	8135
1	R1	16	4	4.0535	1	48.2875	28	74	50.7651	7726
1	R1	16	5	3.4317	1	95.854	44	142	86.2862	13132
1	R1	16	1	4.6003	2	31.6923	15	50	37.8997	5768
1	R1	16	2	3.1009	2	16.373	7	30	13.5553	2063
1	R1	16	3	3.3334	2	22.6277	12	32	20.3691	3100
1	R1	16	4	4.0535	2	23.6	12	38	24.8109	3776
1	R1	16	5	3.4317	2	37.6496	15	60	33.8916	5158
1	R1	16	1	4.6003	3	1.1868	0	6	1.4193	216
1	R1	16	2	3.1009	3	0.6111	0	3	0.5059	77
1	R1	16	3	3.3334	3	0.708	0	4	0.6374	97
1	R1	16	4	4.0535	3	1.05	0	5	1.1039	168
1	R1	16	5	3.4317	3	1.2555	0	6	1.1302	172
1	R1	17	1	3.1293	1	76.175	32	116	60.0626	9141
1	R1	17	2	3.8871	1	49.1961	24	78	49.4575	7527
1	R1	17	3	3.2156	1	51.7647	24	93	40.4754	6160
1	R1	17	4	3.5714	1	69.9137	31	117	63.8539	9718
1	R1	17	5	3.1019	1	58.4118	40	91	45.6728	6951
1	R1	17	1	3.1293	2	30.4917	13	48	24.0421	3659
1	R1	17	2	3.8871	2	29.1111	13	51	29.2658	4454
1	R1	17	3	3.2156	2	24.6891	12	44	19.3047	2938
1	R1	17	4	3.5714	2	21.3813	8	43	19.5281	2972
1	R1	17	5	3.1019	2	22.2185	12	38	17.3729	2644
1	R1	17	1	3.1293	3	1.325	0	6	1.0447	159
1	R1	17	2	3.8871	3	1.2614	0	5	1.2681	193
1	R1	17	3	3.2156	3	1.2521	0	7	0.979	149
1	R1	17	4	3.5714	3	0.8489	0	3	0.7753	118
1	R1	17	5	3.1019	3	1.1092	0	6	0.8673	132
1	R1	18	1	3.1846	1	31.15	12	50	24.5612	3738
1	R1	18	2	2.8305	1	29.2778	15	53	20.7765	3162
1	R1	18	3	2.7602	1	38.8942	22	61	26.5784	4045
1	R1	18	4	2.9979	1	40.6379	21	61	30.9742	4714
1	R1	18	5	2.7334	1	33.3077	12	52	22.7608	3464
1	R1	18	1	3.1846	2	25.4167	14	42	20.0406	3050
1	R1	18	2	2.8305	2	16.5833	5	31	11.7681	1791
1	R1	18	3	2.7602	2	25.9615	7	39	17.7408	2700
1	R1	18	4	2.9979	2	27.8966	15	45	21.2627	3236
1	R1	18	5	2.7334	2	17.7404	9	31	12.1229	1845
1	R1	18	1	3.1846	3	1.2083	0	6	0.9527	145
1	R1	18	2	2.8305	3	0.75	0	5	0.5322	81
1	R1	18	3	2.7602	3	1.25	0	6	0.8542	130
1	R1	18	4	2.9979	3	1.1121	0	8	0.8476	129
1	R1	18	5	2.7334	3	0.9135	0	4	0.6242	95
1	R1	19	1	3.7014	1	50.4868	21	84	50.4234	7674
1	R1	19	2	4.3288	1	50.7207	27	75	59.6552	9079
1	R1	19	3	2.8481	1	51.319	24	81	39.1153	5953
1	R1	19	4	3.972	1	54.6398	25	86	57.8023	8797
1	R1	19	5	4.5825	1	55.4637	22	86	65.2337	9928
1	R1	19	1	3.7014	2	34.2566	16	58	34.2135	5207
1	R1	19	2	4.3288	2	39.4134	19	61	46.3562	7055
1	R1	19	3	2.8481	2	39.2586	18	61	29.9229	4554
1	R1	19	4	3.972	2	41.9565	23	61	44.3849	6755
1	R1	19	5	4.5825	2	41.3128	28	66	48.5902	7395
1	R1	19	1	3.7014	3	1.5197	0	7	1.5178	231
1	R1	19	2	4.3288	3	1.7933	0	7	2.1092	321
1	R1	19	3	2.8481	3	1.6121	0	6	1.2287	187
1	R1	19	4	3.972	3	1.7764	0	6	1.8792	286
1	R1	19	5	4.5825	3	2.067	0	6	2.4312	370
1	R1	20	1	3.558	1	44.5238	21	70	43.0051	6545
1	R1	20	2	3.7173	1	55.9463	27	91	54.7732	8336
1	R1	20	3	3.2818	1	42.5496	17	63	36.625	5574
1	R1	20	4	3.3085	1	46.2628	28	76	41.645	6338
1	R1	20	5	3.4504	1	52.1348	25	80	48.3011	7351
1	R1	20	1	3.558	2	33.8776	19	53	32.722	4980
1	R1	20	2	3.7173	2	37.8859	16	60	37.0915	5645
1	R1	20	3	3.2818	2	41.084	19	67	35.3634	5382
1	R1	20	4	3.3085	2	31.2263	18	47	28.1094	4278
1	R1	20	5	3.4504	2	49.8227	23	81	46.159	7025
1	R1	20	1	3.558	3	1.3878	0	7	1.3404	204
1	R1	20	2	3.7173	3	1.8523	0	7	1.8135	276
1	R1	20	3	3.2818	3	1.8015	0	8	1.5507	236
1	R1	20	4	3.3085	3	1.3431	0	6	1.209	184
1	R1	20	5	3.4504	3	2.1702	0	7	2.0106	306
1	R1	21	1	3.2358	1	65.5635	32	95	54.2804	8261
1	R1	21	2	3.0719	1	87.3697	44	147	68.3154	10397
1	R1	21	3	3.7594	1	40.4759	13	61	38.5633	5869
1	R1	21	4	4.4262	1	51.319	26	90	54.9637	8365
1	R1	21	5	3.0524	1	45.4224	19	90	34.6209	5269
1	R1	21	1	3.2358	2	42.619	19	65	35.2846	5370
1	R1	21	2	3.0719	2	79.6639	46	103	62.2901	9480
1	R1	21	3	3.7594	2	38.931	22	60	37.0915	5645
1	R1	21	4	4.4262	2	51.5153	32	95	55.174	8397
1	R1	21	5	3.0524	2	30.6638	16	55	23.3719	3557
1	R1	21	1	3.2358	3	1.9524	0	7	1.6164	246
1	R1	21	2	3.0719	3	3.8992	0	10	3.0488	464
1	R1	21	3	3.7594	3	1.5724	0	6	1.4981	228
1	R1	21	4	4.4262	3	2.5583	0	11	2.74	417
1	R1	21	5	3.0524	3	1.2931	0	8	0.9856	150
1	R1	22	1	3.2023	1	39.9231	23	66	34.1018	5190
1	R1	22	2	3.1336	1	48.125	18	84	40.4754	6160
1	R1	22	3	3.8934	1	43.0818	17	70	45.0092	6850
1	R1	22	4	3.8683	1	46.7389	10	76	48.2157	7338
1	R1	22	5	4.086	1	63.9036	33	101	69.7018	10608
1	R1	22	1	3.2023	2	35.0538	16	55	29.9426	4557
1	R1	22	2	3.1336	2	33.25	18	51	27.9648	4256
1	R1	22	3	3.8934	2	30.4528	14	46	31.8152	4842
1	R1	22	4	3.8683	2	34.4904	5	68	35.5802	5415
1	R1	22	5	4.086	2	44.2108	23	69	48.2222	7339
1	R1	22	1	3.2023	3	1.5385	0	7	1.3141	200
1	R1	22	2	3.1336	3	1.0625	0	4	0.8936	136
1	R1	22	3	3.8934	3	1.2767	0	7	1.3338	203
1	R1	22	4	3.8683	3	1.6242	0	7	1.6755	255
1	R1	22	5	4.086	3	2.1506	0	8	2.3457	357
1	R1	23	1	3.2411	1	60.2742	31	101	49.1093	7474
1	R1	23	2	2.7989	1	71.8785	40	107	50.5351	7691
1	R1	23	3	2.315	1	76.0227	45	116	43.9579	6690
1	R1	23	4	2.7977	1	89.8056	48	139	63.729	9699
1	R1	23	5	2.5666	1	104.84	56	152	68.887	10484
1	R1	23	1	3.2411	2	49.9194	25	79	40.6725	6190
1	R1	23	2	2.7989	2	43.8318	19	68	30.8165	4690
1	R1	23	3	2.315	2	54.4091	32	78	31.4604	4788
1	R1	23	4	2.7977	2	72.1389	38	108	51.1922	7791
1	R1	23	5	2.5666	2	54.91	33	77	36.0796	5491
1	R1	23	1	3.2411	3	2.1371	0	8	1.7412	265
1	R1	23	2	2.7989	3	1.9533	0	6	1.3733	209
1	R1	23	3	2.315	3	2.3068	0	7	1.3338	203
1	R1	23	4	2.7977	3	3.3611	0	9	2.3852	363
1	R1	23	5	2.5666	3	2.65	0	8	1.7412	265
1	R2	24	1	3.665	1	32.2583	18	50	32.0058	4871
1	R2	24	2	4.4788	1	34.8634	16	71	41.9209	6380
1	R2	24	3	3.9971	1	19.7421	6	40	20.6254	3139
1	R2	24	4	4.5881	1	21.2158	7	42	26.4864	4031
1	R2	24	5	4.2478	1	19.1272	7	34	21.7424	3309
1	R2	24	1	3.665	2	25.6887	9	42	25.4877	3879
1	R2	24	2	4.4788	2	22.8525	6	41	27.4786	4182
1	R2	24	3	3.9971	2	13.4025	4	25	14.0021	2131
1	R2	24	4	4.5881	2	19.7684	8	39	24.6795	3756
1	R2	24	5	4.2478	2	12.8382	2	27	14.5935	2221
1	R2	24	1	3.665	3	1.2185	0	6	1.209	184
1	R2	24	2	4.4788	3	1.0383	0	5	1.2484	190
1	R2	24	3	3.9971	3	0.5597	0	3	0.5848	89
1	R2	24	4	4.5881	3	0.8684	0	6	1.0842	165
1	R2	24	5	4.2478	3	0.5029	0	3	0.5716	87
1	R2	25	1	3.9545	1	29.0373	7	51	30.7179	4675
1	R2	25	2	3.7183	1	38.4333	23	60	37.88	5765
1	R2	25	3	3.3718	1	32.1739	15	58	29.1738	4440
1	R2	25	4	4.1624	1	26.6036	6	56	29.5418	4496
1	R2	25	5	3.597	1	37.3121	13	70	34.5684	5261
1	R2	25	1	3.9545	2	18.2671	3	38	19.3244	2941
1	R2	25	2	3.7183	2	26.3867	11	46	26.0068	3958
1	R2	25	3	3.3718	2	21.9855	9	39	19.9354	3034
1	R2	25	4	4.1624	2	17.9408	2	36	19.9223	3032
1	R2	25	5	3.597	2	22.7943	9	40	21.1182	3214
1	R2	25	1	3.9545	3	0.6894	0	4	0.7293	111
1	R2	25	2	3.7183	3	0.9867	0	5	0.9725	148
1	R2	25	3	3.3718	3	1.0942	0	8	0.9922	151
1	R2	25	4	4.1624	3	0.9586	0	6	1.0645	162
1	R2	25	5	3.597	3	1.0638	0	4	0.9856	150
1	R2	26	1	4.5397	1	23.3	10	43	27.5574	4194
1	R2	26	2	3.7743	1	42.1603	20	66	43.2154	6577
1	R2	26	3	4.0871	1	36.1667	16	63	39.9235	6076
1	R2	26	4	4.7826	1	39.6545	19	68	49.7663	7574
1	R2	26	5	4.9341	1	37.8196	10	60	48.2091	7337
1	R2	26	1	4.5397	2	11.9333	4	23	14.1138	2148
1	R2	26	2	3.7743	2	22.5385	10	39	23.1025	3516
1	R2	26	3	4.0871	2	12.6548	4	24	13.9693	2126
1	R2	26	4	4.7826	2	23.4712	6	43	29.4564	4483
1	R2	26	5	4.9341	2	23.4433	8	41	29.8835	4548
1	R2	26	1	4.5397	3	0.4778	0	3	0.5651	86
1	R2	26	2	3.7743	3	1.0128	0	5	1.0382	158
1	R2	26	3	4.0871	3	0.6369	0	3	0.7031	107
1	R2	26	4	4.7826	3	1.0681	0	5	1.3404	204
1	R2	26	5	4.9341	3	0.7784	0	4	0.9922	151
1	R2	27	1	3.1825	1	37.748	6	81	30.5077	4643
1	R2	27	2	3.113	1	43.161	21	68	33.4645	5093
1	R2	27	3	3.9424	1	41.5733	20	64	40.9748	6236
1	R2	27	4	3.1245	1	45.7395	15	71	35.7642	5443
1	R2	27	5	3.8056	1	44.8561	18	72	40.9682	6235
1	R2	27	1	3.1825	2	17.7154	2	37	14.3175	2179
1	R2	27	2	3.113	2	21.5763	10	38	16.729	2546
1	R2	27	3	3.9424	2	20.7933	5	37	20.494	3119
1	R2	27	4	3.1245	2	27.2857	9	47	21.335	3247
1	R2	27	5	3.8056	2	22.8345	10	40	20.8553	3174
1	R2	27	1	3.1825	3	0.6829	0	4	0.5519	84
1	R2	27	2	3.113	3	0.9915	0	4	0.7688	117
1	R2	27	3	3.9424	3	0.8533	0	5	0.841	128
1	R2	27	4	3.1245	3	1.3529	0	6	1.0579	161
1	R2	27	5	3.8056	3	0.9281	0	4	0.8476	129
1	R2	28	1	4.0296	1	37.0124	17	70	39.1547	5959
1	R2	28	2	3.8611	1	31.6369	12	68	32.6366	4967
1	R2	28	3	4.3778	1	27.2514	12	51	32.0518	4878
1	R2	28	4	4.3409	1	28.4056	7	56	33.5959	5113
1	R2	28	5	4.9059	1	21.7402	6	41	29.141	4435
1	R2	28	1	4.0296	2	18.5839	5	37	19.6595	2992
1	R2	28	2	3.8611	2	19.0127	4	35	19.6135	2985
1	R2	28	3	4.3778	2	20.4134	8	36	24.0093	3654
1	R2	28	4	4.3409	2	26.0056	6	52	30.7574	4681
1	R2	28	5	4.9059	2	21.701	9	44	29.0884	4427
1	R2	28	1	4.0296	3	0.8882	0	5	0.9396	143
1	R2	28	2	3.8611	3	0.7962	0	5	0.8213	125
1	R2	28	3	4.3778	3	0.8827	0	5	1.0382	158
1	R2	28	4	4.3409	3	1.3222	0	5	1.5638	238
1	R2	28	5	4.9059	3	0.9608	0	5	1.2879	196
1	R2	29	1	5.0401	1	42.068	21	77	56.9415	8666
1	R2	29	2	4.0028	1	48.006	23	82	52.9925	8065
1	R2	29	3	3.9103	1	57.5526	25	83	57.4803	8748
1	R2	29	4	3.8382	1	51.038	26	77	52.986	8064
1	R2	29	5	4.2312	1	42.1302	21	83	46.7832	7120
1	R2	29	1	5.0401	2	20.932	6	39	28.3328	4312
1	R2	29	2	4.0028	2	35.3869	18	60	39.0627	5945
1	R2	29	3	3.9103	2	31.4868	10	52	31.4473	4786
1	R2	29	4	3.8382	2	26.462	10	48	27.472	4181
1	R2	29	5	4.2312	2	28.4379	13	51	31.5787	4806
1	R2	29	1	5.0401	3	0.8301	0	4	1.1236	171
1	R2	29	2	4.0028	3	1.5476	0	7	1.7084	260
1	R2	29	3	3.9103	3	1.4605	0	9	1.4587	222
1	R2	29	4	3.8382	3	1.019	0	6	1.0579	161
1	R2	29	5	4.2312	3	1.432	0	6	1.5901	242
1	R2	30	1	5.035	1	26.9799	10	61	35.278	5369
1	R2	30	2	2.8762	1	23.875	11	43	18.825	2865
1	R2	30	3	4.383	1	33.4419	15	62	37.7946	5752
1	R2	30	4	3.4613	1	28.8681	14	52	27.3143	4157
1	R2	30	5	3.8281	1	21.9193	10	42	23.1879	3529
1	R2	30	1	5.035	2	24.3568	6	50	31.8481	4847
1	R2	30	2	2.8762	2	15.0833	5	26	11.8929	1810
1	R2	30	3	4.383	2	20.1337	8	34	22.7543	3463
1	R2	30	4	3.4613	2	23.8958	10	40	22.6097	3441
1	R2	30	5	3.8281	2	25.4907	7	43	26.9661	4104
1	R2	30	1	5.035	3	0.8141	0	6	1.0645	162
1	R2	30	2	2.8762	3	0.7833	0	5	0.6176	94
1	R2	30	3	4.383	3	0.9593	0	6	1.0842	165
1	R2	30	4	3.4613	3	1.0417	0	4	0.9856	150
1	R2	30	5	3.8281	3	1.0745	0	4	1.1367	173
1	R2	31	1	3.8071	1	30.5128	15	52	31.2764	4760
1	R2	31	2	4.6471	1	30.8482	14	61	38.7145	5892
1	R2	31	3	4.0594	1	25.4121	6	67	27.5509	4193
1	R2	31	4	3.828	1	32.1429	9	55	32.5249	4950
1	R2	31	5	5.6597	1	28.0848	10	53	41.3362	6291
1	R2	31	1	3.8071	2	16.1603	7	33	16.5647	2521
1	R2	31	2	4.6471	2	27.5236	13	43	34.5421	5257
1	R2	31	3	4.0594	2	15.3697	3	32	16.6632	2536
1	R2	31	4	3.828	2	22.0844	7	41	22.3469	3401
1	R2	31	5	5.6597	2	17.9107	8	31	26.3616	4012
1	R2	31	1	3.8071	3	0.7949	0	4	0.8148	124
1	R2	31	2	4.6471	3	1.1309	0	4	1.4193	216
1	R2	31	3	4.0594	3	0.6606	0	4	0.7162	109
1	R2	31	4	3.828	3	0.9156	0	5	0.9265	141
1	R2	31	5	5.6597	3	0.7679	0	4	1.1302	172
1	R2	32	1	3.2994	1	36.1654	8	66	31.605	4810
1	R2	32	2	4.4621	1	28.0291	5	64	31.6773	4821
1	R2	32	3	3.8373	1	30.4146	13	51	32.7746	4988
1	R2	32	4	3.4621	1	28.2806	14	50	25.8293	3931
1	R2	32	5	6.0728	1	13.8216	2	31	21.8869	3331
1	R2	32	1	3.2994	2	17.6617	4	34	15.4345	2349
1	R2	32	2	4.4621	2	21.0988	4	39	23.845	3629
1	R2	32	3	3.8373	2	18.4756	7	32	19.9092	3030
1	R2	32	4	3.4621	2	18.7338	6	38	17.1101	2604
1	R2	32	5	6.0728	2	6.9627	1	16	11.0256	1678
1	R2	32	1	3.2994	3	0.5865	0	7	0.5125	78
1	R2	32	2	4.4621	3	0.9651	0	5	1.0907	166
1	R2	32	3	3.8373	3	0.7378	0	4	0.7951	121
1	R2	32	4	3.4621	3	0.8849	0	4	0.8082	123
1	R2	32	5	6.0728	3	0.3278	0	5	0.5191	79
1	R2	33	1	5.403	1	20.6368	4	46	28.7467	4375
1	R2	33	2	4.6881	1	34.8083	12	67	44.1418	6718
1	R2	33	3	3.1927	1	28.8359	13	55	24.2524	3691
1	R2	33	4	4.5338	1	26.3934	11	49	31.7364	4830
1	R2	33	5	4.6459	1	31.7394	9	63	39.2073	5967
1	R2	33	1	5.403	2	13.4481	3	28	18.733	2851
1	R2	33	2	4.6881	2	21.3731	7	43	27.1041	4125
1	R2	33	3	3.1927	2	16.9531	5	31	14.2584	2170
1	R2	33	4	4.5338	2	16.5301	5	32	19.8763	3025
1	R2	33	5	4.6459	2	17.1596	4	33	21.197	3226
1	R2	33	1	5.403	3	0.4906	0	3	0.6834	104
1	R2	33	2	4.6881	3	0.9171	0	4	1.163	177
1	R2	33	3	3.1927	3	0.5234	0	3	0.4402	67
1	R2	33	4	4.5338	3	0.7322	0	4	0.8805	134
1	R2	33	5	4.6459	3	0.6489	0	4	0.8016	122
1	R2	34	1	4.0955	1	20.3012	6	42	22.1432	3370
1	R2	34	2	4.4293	1	22.5056	6	41	26.6178	4051
1	R2	34	3	3.4727	1	26.8676	7	54	24.0093	3654
1	R2	34	4	3.0724	1	42.937	28	65	35.8299	5453
1	R2	34	5	3.9514	1	26.0915	12	45	28.1159	4279
1	R2	34	1	4.0955	2	12.5422	3	28	13.6802	2082
1	R2	34	2	4.4293	2	12.7222	3	28	15.0469	2290
1	R2	34	3	3.4727	2	12.9632	3	25	11.5841	1763
1	R2	34	4	3.0724	2	25.1102	15	44	20.9539	3189
1	R2	34	5	3.9514	2	14	5	29	15.0863	2296
1	R2	34	1	4.0955	3	0.6506	0	4	0.7096	108
1	R2	34	2	4.4293	3	0.5056	0	3	0.5979	91
1	R2	34	3	3.4727	3	0.5809	0	3	0.5191	79
1	R2	34	4	3.0724	3	1.1339	0	4	0.9462	144
1	R2	34	5	3.9514	3	0.7012	0	5	0.7556	115
1	R2	35	1	3.7337	1	21.8255	10	38	21.3679	3252
1	R2	35	2	4.5241	1	23.2032	10	42	28.5102	4339
1	R2	35	3	4.0381	1	19.75	6	34	21.2824	3239
1	R2	35	4	4.5651	1	20.4074	7	36	25.3431	3857
1	R2	35	5	3.7742	1	21.5933	4	41	21.2824	3239
1	R2	35	1	3.7337	2	6.953	1	16	6.8072	1036
1	R2	35	2	4.5241	2	8.0053	0	17	9.8363	1497
1	R2	35	3	4.0381	2	5.4451	1	12	5.8676	893
1	R2	35	4	4.5651	2	6.7831	1	15	8.4236	1282
1	R2	35	5	3.7742	2	5.58	0	12	5.4997	837
1	R2	35	1	3.7337	3	0.2819	0	3	0.276	42
1	R2	35	2	4.5241	3	0.4225	0	3	0.5191	79
1	R2	35	3	4.0381	3	0.2256	0	2	0.2431	37
1	R2	35	4	4.5651	3	0.3545	0	3	0.4402	67
1	R2	35	5	3.7742	3	0.2467	0	2	0.2431	37
1	R2	36	1	5.4037	1	30.0507	7	76	42.8474	6521
1	R2	36	2	4.012	1	49.9816	22	81	53.5313	8147
1	R2	36	3	3.9981	1	34.6581	19	62	35.2977	5372
1	R2	36	4	4.3335	1	20.5	6	47	24.5152	3731
1	R2	36	5	4.0638	1	21.8438	6	40	22.9645	3495
1	R2	36	1	5.4037	2	12.7788	3	27	18.2205	2773
1	R2	36	2	4.012	2	17.4356	7	29	18.6739	2842
1	R2	36	3	3.9981	2	13.0387	5	25	13.2793	2021
1	R2	36	4	4.3335	2	10.1099	3	20	12.0901	1840
1	R2	36	5	4.0638	2	7.975	0	18	8.3842	1276
1	R2	36	1	5.4037	3	0.4793	0	3	0.6834	104
1	R2	36	2	4.012	3	0.7607	0	4	0.8148	124
1	R2	36	3	3.9981	3	0.4839	0	3	0.4928	75
1	R2	36	4	4.3335	3	0.3626	0	6	0.4337	66
1	R2	36	5	4.0638	3	0.4	0	3	0.4205	64
1	R2	37	1	4.3789	1	25.5977	10	51	29.2658	4454
1	R2	37	2	2.9605	1	70.807	33	127	53.0385	8072
1	R2	37	3	3.3183	1	28.8992	14	55	24.4955	3728
1	R2	37	4	3.1321	1	34.52	16	72	28.3525	4315
1	R2	37	5	3.5987	1	33.0286	16	59	30.3828	4624
1	R2	37	1	4.3789	2	9.408	0	23	10.7562	1637
1	R2	37	2	2.9605	2	26.2281	13	44	19.6463	2990
1	R2	37	3	3.3183	2	12.0078	2	22	10.178	1549
1	R2	37	4	3.1321	2	20.136	7	34	16.5384	2517
1	R2	37	5	3.5987	2	22.1929	8	41	20.4151	3107
1	R2	37	1	4.3789	3	0.431	0	3	0.4928	75
1	R2	37	2	2.9605	3	1.1228	0	5	0.841	128
1	R2	37	3	3.3183	3	0.4806	0	3	0.4074	62
1	R2	37	4	3.1321	3	0.624	0	4	0.5125	78
1	R2	37	5	3.5987	3	0.8643	0	6	0.7951	121
1	R2	38	1	4.0707	1	45.628	20	77	49.1684	7483
1	R2	38	2	4.0759	1	43.0688	16	83	45.2786	6891
1	R2	38	3	3.8501	1	38.271	18	74	38.9773	5932
1	R2	38	4	3.5955	1	35.75	13	63	33.8259	5148
1	R2	38	5	4.3838	1	29.1676	7	54	33.1557	5046
1	R2	38	1	4.0707	2	22.811	5	39	24.5809	3741
1	R2	38	2	4.0759	2	21.2063	9	32	22.2943	3393
1	R2	38	3	3.8501	2	19.129	7	37	19.4821	2965
1	R2	38	4	3.5955	2	22.0208	9	41	20.8356	3171
1	R2	38	5	4.3838	2	14.6185	3	31	16.6173	2529
1	R2	38	1	4.0707	3	1.0366	0	5	1.117	170
1	R2	38	2	4.0759	3	0.9313	0	5	0.979	149
1	R2	38	3	3.8501	3	0.7871	0	5	0.8016	122
1	R2	38	4	3.5955	3	0.9514	0	4	0.9002	137
1	R2	38	5	4.3838	3	0.6358	0	6	0.7228	110
1	R2	39	1	4.3266	1	16.8023	3	34	18.9893	2890
1	R2	39	2	5.1053	1	23.6569	9	43	31.7101	4826
1	R2	39	3	3.4968	1	32.7589	13	56	30.35	4619
1	R2	39	4	4.1227	1	49.1043	25	92	52.5917	8004
1	R2	39	5	4.1311	1	32.4682	12	60	36.9075	5617
1	R2	39	1	4.3266	2	17.2907	5	32	19.5412	2974
1	R2	39	2	5.1053	2	11.3186	3	26	15.1717	2309
1	R2	39	3	3.4968	2	13.6879	2	27	12.6814	1930
1	R2	39	4	4.1227	2	25.5399	10	45	27.3537	4163
1	R2	39	5	4.1311	2	19.3353	6	37	21.9789	3345
1	R2	39	1	4.3266	3	0.6919	0	4	0.7819	119
1	R2	39	2	5.1053	3	0.4951	0	4	0.6636	101
1	R2	39	3	3.4968	3	0.5603	0	6	0.5191	79
1	R2	39	4	4.1227	3	1.1411	0	6	1.2221	186
1	R2	39	5	4.1311	3	0.8786	0	4	0.9987	152
1	R2	40	1	3.5802	1	37.0272	13	59	35.7642	5443
1	R2	40	2	4.6868	1	42.5579	20	77	53.1305	8086
1	R2	40	3	3.8908	1	30	13	59	31.5393	4800
1	R2	40	4	3.7486	1	33.24	13	54	32.7614	4986
1	R2	40	5	4.282	1	40.1648	22	64	46.4481	7069
1	R2	40	1	3.5802	2	16.2381	4	30	15.6842	2387
1	R2	40	2	4.6868	2	25.7684	10	45	32.1701	4896
1	R2	40	3	3.8908	2	19.1562	7	41	20.1391	3065
1	R2	40	4	3.7486	2	21.1333	6	37	20.8291	3170
1	R2	40	5	4.282	2	22.125	9	39	25.5862	3894
1	R2	40	1	3.5802	3	0.6463	0	4	0.6242	95
1	R2	40	2	4.6868	3	1.3526	0	6	1.6887	257
1	R2	40	3	3.8908	3	0.8938	0	4	0.9396	143
1	R2	40	4	3.7486	3	0.9267	0	6	0.9133	139
1	R2	40	5	4.282	3	1.0398	0	6	1.2024	183
1	R2	41	1	4.2944	1	49.269	15	104	55.358	8425
1	R2	41	2	4.9636	1	41.4872	17	63	53.1568	8090
1	R2	41	3	3.876	1	35.9618	12	63	37.0981	5646
1	R2	41	4	3.028	1	41.065	16	72	33.1885	5051
1	R2	41	5	4.1829	1	33.744	14	66	37.2492	5669
1	R2	41	1	4.2944	2	22.4386	8	35	25.2117	3837
1	R2	41	2	4.9636	2	21.2256	9	38	27.196	4139
1	R2	41	3	3.876	2	18.8535	6	35	19.4492	2960
1	R2	41	4	3.028	2	20.5447	8	51	16.6041	2527
1	R2	41	5	4.1829	2	19.8393	8	35	21.9001	3333
1	R2	41	1	4.2944	3	0.9123	0	5	1.025	156
1	R2	41	2	4.9636	3	1.0103	0	5	1.2944	197
1	R2	41	3	3.876	3	0.8726	0	5	0.9002	137
1	R2	41	4	3.028	3	0.8862	0	5	0.7162	109
1	R2	41	5	4.1829	3	0.6667	0	5	0.7359	112
1	R2	42	1	4.3696	1	44.0287	4	89	50.338	7661
1	R2	42	2	4.0482	1	35.8092	10	63	35.7642	5443
1	R2	42	3	4.017	1	30.2157	14	48	30.3763	4623
1	R2	42	4	3.8876	1	36.2886	18	57	35.5277	5407
1	R2	42	5	3.7856	1	53.5034	30	90	51.6784	7865
1	R2	42	1	4.3696	2	15.9655	4	35	18.2534	2778
1	R2	42	2	4.0482	2	19.2763	8	34	19.2521	2930
1	R2	42	3	4.017	2	17.9281	8	34	18.0234	2743
1	R2	42	4	3.8876	2	25.5772	13	44	25.0409	3811
1	R2	42	5	3.7856	2	31.7959	14	49	30.7114	4674
1	R2	42	1	4.3696	3	0.6782	0	3	0.7753	118
1	R2	42	2	4.0482	3	0.9211	0	7	0.9199	140
1	R2	42	3	4.017	3	0.8497	0	6	0.8542	130
1	R2	42	4	3.8876	3	1.1208	0	5	1.0973	167
1	R2	42	5	3.7856	3	1.2925	0	5	1.2484	190
1	R2	43	1	4.0212	1	34.3145	11	62	35.8496	5456
1	R2	43	2	4.4871	1	48.5243	23	89	58.985	8977
1	R2	43	3	3.4588	1	40.036	19	65	36.5658	5565
1	R2	43	4	4.1829	1	47.6199	22	79	53.5051	8143
1	R2	43	5	3.5042	1	47.7353	22	81	42.6569	6492
1	R2	43	1	4.0212	2	15.566	5	32	16.2624	2475
1	R2	43	2	4.4871	2	28.0919	10	51	34.1478	5197
1	R2	43	3	3.4588	2	18.3813	6	40	16.7881	2555
1	R2	43	4	4.1829	2	22.7251	4	38	25.5337	3886
1	R2	43	5	3.5042	2	21.7279	7	35	19.4164	2955
1	R2	43	1	4.0212	3	0.7358	0	4	0.7688	117
1	R2	43	2	4.4871	3	1.1622	0	6	1.4127	215
1	R2	43	3	3.4588	3	0.8273	0	4	0.7556	115
1	R2	43	4	4.1829	3	1.1813	0	5	1.3273	202
1	R2	43	5	3.5042	3	0.9926	0	5	0.887	135
1	R2	44	1	4.6545	1	48.9947	19	88	60.8445	9260
1	R2	44	2	5.3049	1	30.6065	10	55	43.4388	6611
1	R2	44	3	3.8851	1	27.2692	10	46	27.9517	4254
1	R2	44	4	5.5734	1	34.1726	12	71	50.7454	7723
1	R2	44	5	4.8864	1	20.0733	3	44	25.192	3834
1	R2	44	1	4.6545	2	18.3862	6	33	22.8331	3475
1	R2	44	2	5.3049	2	14.3843	2	33	20.4151	3107
1	R2	44	3	3.8851	2	12.5513	4	23	12.8654	1958
1	R2	44	4	5.5734	2	15.4823	2	42	22.9908	3499
1	R2	44	5	4.8864	2	8.9058	2	22	11.1767	1701
1	R2	44	1	4.6545	3	0.7249	0	4	0.9002	137
1	R2	44	2	5.3049	3	0.625	0	4	0.887	135
1	R2	44	3	3.8851	3	0.5577	0	4	0.5716	87
1	R2	44	4	5.5734	3	0.6062	0	4	0.9002	137
1	R2	44	5	4.8864	3	0.4241	0	3	0.5322	81
1	R2	45	1	3.8019	1	47.2577	17	76	50.614	7703
1	R2	45	2	5.5804	1	28.2902	5	54	41.6384	6337
1	R2	45	3	4.7201	1	45.0365	20	71	56.8167	8647
1	R2	45	4	5.1514	1	33.7734	13	70	45.0486	6856
1	R2	45	5	4.174	1	38.1056	10	68	40.3111	6135
1	R2	45	1	3.8019	2	19.1043	8	34	20.4611	3114
1	R2	45	2	5.5804	2	13.4241	1	26	19.758	3007
1	R2	45	3	4.7201	2	19.2552	6	37	24.2918	3697
1	R2	45	4	5.1514	2	16.8818	4	35	22.5177	3427
1	R2	45	5	4.174	2	14.5031	5	30	15.3425	2335
1	R2	45	1	3.8019	3	0.7669	0	5	0.8213	125
1	R2	45	2	5.5804	3	0.6205	0	5	0.9133	139
1	R2	45	3	4.7201	3	0.7812	0	4	0.9856	150
1	R2	45	4	5.1514	3	0.8079	0	5	1.0776	164
1	R2	45	5	4.174	3	0.6149	0	4	0.6505	99
1	R2	46	1	4.6387	1	28.6809	10	61	35.4291	5392
1	R2	46	2	4.3248	1	27.4767	9	48	31.053	4726
1	R2	46	3	3.5726	1	35.0272	10	64	33.8324	5149
1	R2	46	4	3.1857	1	39.2105	17	75	34.2661	5215
1	R2	46	5	4.2164	1	46.6514	18	77	53.643	8164
1	R2	46	1	4.6387	2	19.6596	8	33	24.2852	3696
1	R2	46	2	4.3248	2	17.5349	3	37	19.8172	3016
1	R2	46	3	3.5726	2	21.6735	10	38	20.9342	3186
1	R2	46	4	3.1857	2	17.6316	5	33	15.4082	2345
1	R2	46	5	4.2164	2	22.0171	9	38	25.3168	3853
1	R2	46	1	4.6387	3	0.8564	0	7	1.0579	161
1	R2	46	2	4.3248	3	0.7616	0	5	0.8608	131
1	R2	46	3	3.5726	3	0.9456	0	6	0.9133	139
1	R2	46	4	3.1857	3	0.7519	0	3	0.6571	100
1	R2	46	5	4.2164	3	0.9771	0	6	1.1236	171
1	R2	47	1	4.4908	1	25.3202	7	44	29.6141	4507
1	R2	47	2	3.4601	1	35.3475	11	60	32.7483	4984
1	R2	47	3	4.7499	1	33.8168	17	60	42.44	6459
1	R2	47	4	4.2049	1	35.1627	12	67	38.3531	5837
1	R2	47	5	5.16	1	40.3798	17	67	55.1871	8399
1	R2	47	1	4.4908	2	13.3202	2	28	15.5791	2371
1	R2	47	2	3.4601	2	13.9362	3	25	12.9114	1965
1	R2	47	3	4.7499	2	14.9005	5	28	18.7002	2846
1	R2	47	4	4.2049	2	18.2289	5	39	19.8829	3026
1	R2	47	5	5.16	2	24.2548	8	52	33.1491	5045
1	R2	47	1	4.4908	3	0.5618	0	3	0.6571	100
1	R2	47	2	3.4601	3	0.6028	0	4	0.5585	85
1	R2	47	3	4.7499	3	0.6126	0	4	0.7688	117
1	R2	47	4	4.2049	3	0.7048	0	4	0.7688	117
1	R2	47	5	5.16	3	1.0962	0	7	1.4981	228
1	R2	48	1	3.8413	1	29.9133	6	58	29.4826	4487
1	R2	48	2	3.6507	1	44.1986	14	80	40.9485	6232
1	R2	48	3	2.9337	1	34.7027	15	56	25.3103	3852
1	R2	48	4	3.5617	1	34.3669	12	61	31.3881	4777
1	R2	48	5	3.8374	1	49.1007	27	78	48.0711	7316
1	R2	48	1	3.8413	2	12.3133	2	34	12.136	1847
1	R2	48	2	3.6507	2	16.0142	3	31	14.8366	2258
1	R2	48	3	2.9337	2	18.9099	7	33	13.7919	2099
1	R2	48	4	3.5617	2	19.6043	11	39	17.9051	2725
1	R2	48	5	3.8374	2	21.4899	8	39	21.0393	3202
1	R2	48	1	3.8413	3	0.4733	0	3	0.4665	71
1	R2	48	2	3.6507	3	0.695	0	6	0.6439	98
1	R2	48	3	2.9337	3	0.8018	0	6	0.5848	89
1	R2	48	4	3.5617	3	0.7842	0	5	0.7162	109
1	R2	48	5	3.8374	3	0.8121	0	4	0.7951	121
1	R2	49	1	5.366	1	30.3105	9	54	43.6162	6638
1	R2	49	2	4.3411	1	34.0291	17	61	38.4582	5853
1	R2	49	3	2.9283	1	31.6087	12	53	23.8844	3635
1	R2	49	4	5.2317	1	31.1739	6	62	42.4006	6453
1	R2	49	5	4.6711	1	34.3665	19	56	43.1299	6564
1	R2	49	1	5.366	2	13.2374	1	28	19.0484	2899
1	R2	49	2	4.3411	2	20.3837	9	33	23.0368	3506
1	R2	49	3	2.9283	2	27.9478	14	45	21.1182	3214
1	R2	49	4	5.2317	2	18.1836	7	34	24.732	3764
1	R2	49	5	4.6711	2	26.3246	14	44	33.0374	5028
1	R2	49	1	5.366	3	0.4703	0	3	0.6768	103
1	R2	49	2	4.3411	3	0.9767	0	4	1.1039	168
1	R2	49	3	2.9283	3	1.4957	0	7	1.1302	172
1	R2	49	4	5.2317	3	0.8164	0	4	1.1104	169
1	R2	49	5	4.6711	3	1.0524	0	6	1.3207	201
1	R2	50	1	5.1482	1	38.455	12	69	53.3145	8114
1	R2	50	2	4.7567	1	35.9792	10	69	45.3903	6908
1	R2	50	3	3.7792	1	39.6538	12	62	40.6462	6186
1	R2	50	4	3.6633	1	34.1788	11	51	33.9113	5161
1	R2	50	5	4.7241	1	41.0674	20	80	52.0792	7926
1	R2	50	1	5.1482	2	19.3318	5	35	26.8018	4079
1	R2	50	2	4.7567	2	17.3594	5	34	21.9001	3333
1	R2	50	3	3.7792	2	16.5577	5	31	16.9721	2583
1	R2	50	4	3.6633	2	13.4305	4	29	13.3253	2028
1	R2	50	5	4.7241	2	25.0984	12	43	31.8284	4844
1	R2	50	1	5.1482	3	0.6445	0	4	0.8936	136
1	R2	50	2	4.7567	3	0.7812	0	4	0.9856	150
1	R2	50	3	3.7792	3	0.6859	0	4	0.7031	107
1	R2	50	4	3.6633	3	0.5563	0	4	0.5519	84
1	R2	50	5	4.7241	3	1	0	6	1.2681	193
1	R3	51	1	5.0764	1	14.5359	4	28	19.9617	3038
1	R3	51	2	6.491	1	8.0722	2	17	13.9496	2123
1	R3	51	3	5.4038	1	15.1408	5	33	21.1904	3225
1	R3	51	4	5.8162	1	11.1223	0	24	16.7355	2547
1	R3	51	5	5.5523	1	10.4602	1	27	15.5331	2364
1	R3	51	1	5.0764	2	9.5933	3	18	13.1742	2005
1	R3	51	2	6.491	2	8.2662	1	23	14.2847	2174
1	R3	51	3	5.4038	2	9.338	2	22	13.0691	1989
1	R3	51	4	5.8162	2	8.9476	1	22	13.4633	2049
1	R3	51	5	5.5523	2	9.0664	3	18	13.4633	2049
1	R3	51	1	5.0764	3	0.4163	0	4	0.5716	87
1	R3	51	2	6.491	3	0.3308	0	3	0.5716	87
1	R3	51	3	5.4038	3	0.4319	0	4	0.6045	92
1	R3	51	4	5.8162	3	0.3493	0	3	0.5257	80
1	R3	51	5	5.5523	3	0.385	0	3	0.5716	87
1	R3	52	1	4.4593	1	7.1657	2	24	8.5222	1297
1	R3	52	2	3.2908	1	18.8527	5	33	15.9799	2432
1	R3	52	3	3.7864	1	8.2157	1	22	8.2593	1257
1	R3	52	4	3.8854	1	6.6194	1	16	6.7415	1026
1	R3	52	5	4.713	1	5.9086	0	14	7.6483	1164
1	R3	52	1	4.4593	2	7.558	1	20	8.9887	1368
1	R3	52	2	3.2908	2	14.0698	5	28	11.9258	1815
1	R3	52	3	3.7864	2	10.2484	1	19	10.3028	1568
1	R3	52	4	3.8854	2	5.3226	0	14	5.4208	825
1	R3	52	5	4.713	2	7.0711	1	16	9.153	1393
1	R3	52	1	4.4593	3	0.3425	0	3	0.4074	62
1	R3	52	2	3.2908	3	0.6434	0	4	0.5454	83
1	R3	52	3	3.7864	3	0.4314	0	4	0.4337	66
1	R3	52	4	3.8854	3	0.2903	0	3	0.2957	45
1	R3	52	5	4.713	3	0.2132	0	3	0.276	42
1	R3	53	1	3.8842	1	8.7059	0	19	8.7521	1332
1	R3	53	2	3.2561	1	12.2698	3	24	10.1583	1546
1	R3	53	3	4.7195	1	10.0833	2	22	12.7208	1936
1	R3	53	4	3.8692	1	9.8397	3	19	10.086	1535
1	R3	53	5	4.1773	1	16.2674	5	32	18.3848	2798
1	R3	53	1	3.8842	2	9.4902	2	21	9.5406	1452
1	R3	53	2	3.2561	2	12.9206	4	26	10.6971	1628
1	R3	53	3	4.7195	2	11.7604	3	28	14.8366	2258
1	R3	53	4	3.8692	2	9.9167	2	21	10.1648	1547
1	R3	53	5	4.1773	2	10.5523	2	23	11.9258	1815
1	R3	53	1	3.8842	3	0.3595	0	3	0.3614	55
1	R3	53	2	3.2561	3	0.6508	0	5	0.5388	82
1	R3	53	3	4.7195	3	0.4948	0	3	0.6242	95
1	R3	53	4	3.8692	3	0.4295	0	4	0.4402	67
1	R3	53	5	4.1773	3	0.593	0	4	0.6702	102
1	R3	54	1	3.861	1	11.2739	2	26	11.6301	1770
1	R3	54	2	3.883	1	6.7062	1	14	7.0503	1073
1	R3	54	3	3.723	1	8.7431	2	21	8.2725	1259
1	R3	54	4	3.5947	1	6.6643	1	16	6.1304	933
1	R3	54	5	4.0108	1	6.463	1	14	6.8795	1047
1	R3	54	1	3.861	2	7.8917	1	17	8.1411	1239
1	R3	54	2	3.883	2	6.5187	1	14	6.8532	1043
1	R3	54	3	3.723	2	8.875	2	17	8.3973	1278
1	R3	54	4	3.5947	2	5.3	0	11	4.8754	742
1	R3	54	5	4.0108	2	7.8827	1	19	8.3908	1277
1	R3	54	1	3.861	3	0.3694	0	3	0.3811	58
1	R3	54	2	3.883	3	0.2938	0	3	0.3088	47
1	R3	54	3	3.723	3	0.4097	0	3	0.3877	59
1	R3	54	4	3.5947	3	0.2	0	2	0.184	28
1	R3	54	5	4.0108	3	0.3889	0	3	0.414	63
1	R3	55	1	3.3455	1	8.5455	2	18	7.4117	1128
1	R3	55	2	3.3186	1	8.3043	0	18	7.53	1146
1	R3	55	3	4.7927	1	5.3904	0	13	6.6232	1008
1	R3	55	4	3.8823	1	5.925	0	16	6.229	948
1	R3	55	5	3.5053	1	10.7945	0	24	10.3554	1576
1	R3	55	1	3.3455	2	8.7576	2	24	7.5957	1156
1	R3	55	2	3.3186	2	8.5362	1	20	7.7403	1178
1	R3	55	3	4.7927	2	4.7273	0	12	5.8085	884
1	R3	55	4	3.8823	2	10.2	1	27	10.7234	1632
1	R3	55	5	3.5053	2	11.5	3	23	11.0322	1679
1	R3	55	1	3.3455	3	0.4167	0	3	0.3614	55
1	R3	55	2	3.3186	3	0.3841	0	3	0.3482	53
1	R3	55	3	4.7927	3	0.1872	0	2	0.23	35
1	R3	55	4	3.8823	3	0.5687	0	5	0.5979	91
1	R3	55	5	3.5053	3	0.4589	0	3	0.4402	67
1	R3	56	1	3.819	1	8.1529	0	18	8.4105	1280
1	R3	56	2	5.2154	1	9.0094	3	18	12.55	1910
1	R3	56	3	3.46	1	8.0522	1	17	7.0898	1079
1	R3	56	4	3.665	1	7.6327	1	17	7.3723	1122
1	R3	56	5	3.5546	1	7.726	1	18	7.4117	1128
1	R3	56	1	3.819	2	7.5096	0	19	7.7468	1179
1	R3	56	2	5.2154	2	6.9623	0	16	9.6983	1476
1	R3	56	3	3.46	2	7.9328	2	20	6.9846	1063
1	R3	56	4	3.665	2	9.7279	3	20	9.3961	1430
1	R3	56	5	3.5546	2	8.0479	1	19	7.7205	1175
1	R3	56	1	3.819	3	0.3121	0	3	0.322	49
1	R3	56	2	5.2154	3	0.3349	0	2	0.4665	71
1	R3	56	3	3.46	3	0.3358	0	3	0.2957	45
1	R3	56	4	3.665	3	0.4898	0	5	0.4731	72
1	R3	56	5	3.5546	3	0.3082	0	2	0.2957	45
1	R3	57	1	4.4812	1	11.0765	2	23	13.3188	2027
1	R3	57	2	4.2277	1	12.4566	3	32	14.1598	2155
1	R3	57	3	3.6353	1	10.9241	2	27	10.408	1584
1	R3	57	4	4.7194	1	7.3909	1	16	9.5669	1456
1	R3	57	5	4.0143	1	9.7952	3	20	10.6839	1626
1	R3	57	1	4.4812	2	8.694	2	20	10.454	1591
1	R3	57	2	4.2277	2	8.0925	2	17	9.199	1400
1	R3	57	3	3.6353	2	9.7103	2	20	9.2515	1408
1	R3	57	4	4.7194	2	6.1726	0	17	7.9899	1216
1	R3	57	5	4.0143	2	7.012	1	16	7.6483	1164
1	R3	57	1	4.4812	3	0.377	0	3	0.4534	69
1	R3	57	2	4.2277	3	0.3642	0	2	0.414	63
1	R3	57	3	3.6353	3	0.4345	0	3	0.414	63
1	R3	57	4	4.7194	3	0.2183	0	2	0.2825	43
1	R3	57	5	4.0143	3	0.259	0	4	0.2825	43
1	R3	58	1	4.7341	1	16.861	5	35	20.7174	3153
1	R3	58	2	5.1817	1	7.3302	0	19	10.3554	1576
1	R3	58	3	4.3413	1	12.2784	3	24	14.1992	2161
1	R3	58	4	3.9294	1	13.6875	3	26	14.3898	2190
1	R3	58	5	3.4842	1	12.4552	1	25	11.8666	1806
1	R3	58	1	4.7341	2	10	3	20	12.2872	1870
1	R3	58	2	5.1817	2	5.9163	0	17	8.3579	1272
1	R3	58	3	4.3413	2	7.5511	2	22	8.7324	1329
1	R3	58	4	3.9294	2	10.525	2	22	11.065	1684
1	R3	58	5	3.4842	2	9.6	1	22	9.1464	1392
1	R3	58	1	4.7341	3	0.5294	0	4	0.6505	99
1	R3	58	2	5.1817	3	0.2837	0	4	0.4008	61
1	R3	58	3	4.3413	3	0.4545	0	3	0.5257	80
1	R3	58	4	3.9294	3	0.5	0	3	0.5257	80
1	R3	58	5	3.4842	3	0.4828	0	5	0.4599	70
1	R3	59	1	4.5138	1	11.4262	1	22	13.7393	2091
1	R3	59	2	3.7206	1	16.6438	5	31	15.9668	2430
1	R3	59	3	5.2658	1	9.2115	0	21	12.5894	1916
1	R3	59	4	4.2043	1	17.3432	5	36	19.2587	2931
1	R3	59	5	4.318	1	15.3468	5	33	17.4452	2655
1	R3	59	1	4.5138	2	10.0437	0	20	12.0769	1838
1	R3	59	2	3.7206	2	12.5616	5	21	12.0506	1834
1	R3	59	3	5.2658	2	6.4567	1	15	8.8244	1343
1	R3	59	4	4.2043	2	12.9349	5	26	14.3635	2186
1	R3	59	5	4.318	2	15.1618	5	27	17.2349	2623
1	R3	59	1	4.5138	3	0.4044	0	4	0.4862	74
1	R3	59	2	3.7206	3	0.5616	0	5	0.5388	82
1	R3	59	3	5.2658	3	0.2548	0	2	0.3482	53
1	R3	59	4	4.2043	3	0.4675	0	4	0.5191	79
1	R3	59	5	4.318	3	0.5549	0	5	0.6308	96
1	R3	60	1	4.6117	1	5.1676	1	13	6.2816	956
1	R3	60	2	3.9123	1	8.1169	2	16	8.2134	1250
1	R3	60	3	4.8122	1	6.325	1	17	8.3119	1265
1	R3	60	4	2.87	1	7.605	1	15	5.9465	905
1	R3	60	5	2.8986	1	7.1176	2	16	5.5654	847
1	R3	60	1	4.6117	2	4.4216	0	13	5.3748	818
1	R3	60	2	3.9123	2	7.0455	1	14	7.1292	1085
1	R3	60	3	4.8122	2	5.37	0	15	7.0569	1074
1	R3	60	4	2.87	2	7.4622	0	17	5.8348	888
1	R3	60	5	2.8986	2	7.0672	2	16	5.5259	841
1	R3	60	1	4.6117	3	0.2162	0	3	0.2628	40
1	R3	60	2	3.9123	3	0.3442	0	3	0.3482	53
1	R3	60	3	4.8122	3	0.335	0	3	0.4402	67
1	R3	60	4	2.87	3	0.395	0	2	0.3088	47
1	R3	60	5	2.8986	3	0.3697	0	5	0.2891	44
1	R3	61	1	5.0235	1	18.3088	3	37	24.5415	3735
1	R3	61	2	4.1317	1	19.6048	6	38	21.5124	3274
1	R3	61	3	5.5035	1	18.2699	6	37	27.1303	4129
1	R3	61	4	3.7508	1	20.2914	5	46	20.1326	3064
1	R3	61	5	4.0433	1	22.3416	5	46	23.6347	3597
1	R3	61	1	5.0235	2	10.1961	3	20	13.667	2080
1	R3	61	2	4.1317	2	18.8443	4	40	20.6779	3147
1	R3	61	3	5.5035	2	12.9735	2	39	19.2652	2932
1	R3	61	4	3.7508	2	13.9669	5	33	13.8576	2109
1	R3	61	5	4.0433	2	10.8696	2	24	11.4987	1750
1	R3	61	1	5.0235	3	0.4216	0	4	0.5651	86
1	R3	61	2	4.1317	3	0.6946	0	4	0.7622	116
1	R3	61	3	5.5035	3	0.5442	0	3	0.8082	123
1	R3	61	4	3.7508	3	0.7285	0	4	0.7228	110
1	R3	61	5	4.0433	3	0.5031	0	3	0.5322	81
1	R3	62	1	4.2581	1	26.2486	13	46	29.8375	4541
1	R3	62	2	5.298	1	22.8971	5	46	30.6917	4671
1	R3	62	3	5.1418	1	20.4423	6	37	27.9385	4252
1	R3	62	4	4.4045	1	34.4633	16	72	40.0812	6100
1	R3	62	5	4.2237	1	28.3892	9	56	31.1516	4741
1	R3	62	1	4.2581	2	16.0347	5	31	18.2271	2774
1	R3	62	2	5.298	2	12.8922	4	25	17.2809	2630
1	R3	62	3	5.1418	2	10.3894	2	27	14.1992	2161
1	R3	62	4	4.4045	2	17.9548	4	44	20.8816	3178
1	R3	62	5	4.2237	2	19.5689	7	34	21.473	3268
1	R3	62	1	4.2581	3	0.6532	0	4	0.7425	113
1	R3	62	2	5.298	3	0.549	0	5	0.7359	112
1	R3	62	3	5.1418	3	0.5337	0	4	0.7293	111
1	R3	62	4	4.4045	3	0.7627	0	5	0.887	135
1	R3	62	5	4.2237	3	0.8503	0	5	0.933	142
1	R3	63	1	4.5811	1	26.1135	10	53	31.743	4831
1	R3	63	2	4.7079	1	24.9062	5	53	31.421	4782
1	R3	63	3	4.4673	1	25.7472	9	50	30.1134	4583
1	R3	63	4	4.2858	1	16.4012	2	38	18.5359	2821
1	R3	63	5	3.7748	1	25.8355	13	39	25.8031	3927
1	R3	63	1	4.5811	2	8.8973	1	18	10.8153	1646
1	R3	63	2	4.7079	2	10.75	3	21	13.5619	2064
1	R3	63	3	4.4673	2	13.0225	2	25	15.2308	2318
1	R3	63	4	4.2858	2	9.7267	1	26	10.9927	1673
1	R3	63	5	3.7748	2	11.4934	3	20	11.479	1747
1	R3	63	1	4.5811	3	0.373	0	3	0.4534	69
1	R3	63	2	4.7079	3	0.4115	0	3	0.5191	79
1	R3	63	3	4.4673	3	0.6067	0	6	0.7096	108
1	R3	63	4	4.2858	3	0.436	0	3	0.4928	75
1	R3	63	5	3.7748	3	0.4803	0	3	0.4797	73
1	R3	64	1	4.1435	1	20.1718	7	39	21.6044	3288
1	R3	64	2	4.999	1	10.5073	0	22	14.1532	2154
1	R3	64	3	4.6419	1	10.5131	3	24	13.1939	2008
1	R3	64	4	5.5564	1	6.1441	1	16	8.9624	1364
1	R3	64	5	4.134	1	16.3208	6	30	17.0509	2595
1	R3	64	1	4.1435	2	9.8466	1	22	10.5459	1605
1	R3	64	2	4.999	2	7.7902	0	17	10.4934	1597
1	R3	64	3	4.6419	2	9.1728	0	22	11.5118	1752
1	R3	64	4	5.5564	2	3.6081	0	9	5.2631	801
1	R3	64	5	4.134	2	10.4717	2	18	10.9402	1665
1	R3	64	1	4.1435	3	0.4601	0	4	0.4928	75
1	R3	64	2	4.999	3	0.3073	0	4	0.414	63
1	R3	64	3	4.6419	3	0.3613	0	3	0.4534	69
1	R3	64	4	5.5564	3	0.2072	0	3	0.3023	46
1	R3	64	5	4.134	3	0.4591	0	3	0.4797	73
1	R3	65	1	3.3742	1	20.0224	5	39	17.6291	2683
1	R3	65	2	5.0064	1	19.5097	2	47	26.4076	4019
1	R3	65	3	5.4967	1	13.8371	2	32	20.0931	3058
1	R3	65	4	4.797	1	20.276	4	37	25.5797	3893
1	R3	65	5	2.8634	1	13.4444	3	28	10.3357	1573
1	R3	65	1	3.3742	2	23.3731	6	42	20.5794	3132
1	R3	65	2	5.0064	2	12.165	2	27	16.4661	2506
1	R3	65	3	5.4967	2	11.6199	0	30	16.8735	2568
1	R3	65	4	4.797	2	17.6615	4	31	22.2812	3391
1	R3	65	5	2.8634	2	17.6496	8	33	13.5685	2065
1	R3	65	1	3.3742	3	1.209	0	5	1.0645	162
1	R3	65	2	5.0064	3	0.5485	0	4	0.7425	113
1	R3	65	3	5.4967	3	0.4706	0	5	0.6834	104
1	R3	65	4	4.797	3	0.849	0	5	1.071	163
1	R3	65	5	2.8634	3	0.8291	0	7	0.6374	97
1	R3	66	1	4.4912	1	17.4489	6	43	20.1786	3071
1	R3	66	2	3.7298	1	16.777	6	35	16.315	2483
1	R3	66	3	3.9544	1	14.4819	2	30	15.7959	2404
1	R3	66	4	4.3821	1	17.341	7	31	19.712	3000
1	R3	66	5	3.5504	1	14.5137	2	34	13.9233	2119
1	R3	66	1	4.4912	2	12.3011	5	25	14.2255	2165
1	R3	66	2	3.7298	2	9.8851	2	17	9.6129	1463
1	R3	66	3	3.9544	2	12.2651	0	26	13.3779	2036
1	R3	66	4	4.3821	2	15.6821	5	30	17.8263	2713
1	R3	66	5	3.5504	2	11.5137	3	25	11.0453	1681
1	R3	66	1	4.4912	3	0.6307	0	4	0.7293	111
1	R3	66	2	3.7298	3	0.4595	0	3	0.4468	68
1	R3	66	3	3.9544	3	0.506	0	3	0.5519	84
1	R3	66	4	4.3821	3	0.7803	0	5	0.887	135
1	R3	66	5	3.5504	3	0.4384	0	3	0.4205	64
2	R1	1	1	3.6172	1	17.0803	5	32	15.4254	2340
2	R1	1	2	3.3773	1	17.2302	7	27	14.3114	2171
2	R1	1	3	3.3132	1	21	10	35	17.0273	2583
2	R1	1	4	3.7126	1	10.6276	3	21	10.1584	1541
2	R1	1	5	3.8566	1	22.6781	9	39	21.8263	3311
2	R1	1	1	3.6172	2	10.073	3	22	9.097	1380
2	R1	1	2	3.3773	2	7.7302	2	13	6.4207	974
2	R1	1	3	3.3132	2	6.7561	1	14	5.478	831
2	R1	1	4	3.7126	2	4.7931	0	11	4.5815	695
2	R1	1	5	3.8566	2	9.137	2	18	8.7938	1334
2	R1	1	1	3.6172	3	0.2993	0	2	0.2703	41
2	R1	1	2	3.3773	3	0.3571	0	3	0.2966	45
2	R1	1	3	3.3132	3	0.1707	0	2	0.1384	21
2	R1	1	4	3.7126	3	0.2897	0	3	0.2769	42
2	R1	1	5	3.8566	3	0.5342	0	4	0.5142	78
2	R1	2	1	4.7912	1	34.4333	14	59	40.8576	6198
2	R1	2	2	3.9215	1	35.9	7	62	35.4982	5385
2	R1	2	3	3.0395	1	21.9914	4	48	16.8163	2551
2	R1	2	4	4.2919	1	23.8727	1	42	25.9661	3939
2	R1	2	5	3.9183	1	25.7	10	43	25.4124	3855
2	R1	2	1	4.7912	2	13.3667	4	30	15.8605	2406
2	R1	2	2	3.9215	2	11.66	1	23	11.5295	1749
2	R1	2	3	3.0395	2	8.3448	2	16	6.3811	968
2	R1	2	4	4.2919	2	10.0061	1	23	10.8835	1651
2	R1	2	5	3.9183	2	9.9533	3	19	9.8419	1493
2	R1	2	1	4.7912	3	0.4944	0	3	0.5867	89
2	R1	2	2	3.9215	3	0.3933	0	3	0.3889	59
2	R1	2	3	3.0395	3	0.4138	0	3	0.3164	48
2	R1	2	4	4.2919	3	0.4667	0	5	0.5076	77
2	R1	2	5	3.9183	3	0.3867	0	3	0.3823	58
2	R1	3	1	3.0465	1	52.4569	10	101	40.1127	6085
2	R1	3	2	2.668	1	62.4653	23	125	41.5893	6309
2	R1	3	3	3.6046	1	35.7376	14	54	33.2174	5039
2	R1	3	4	2.964	1	46.5826	21	80	35.3137	5357
2	R1	3	5	3.0577	1	45.641	19	88	35.2016	5340
2	R1	3	1	3.0465	2	18.7672	4	42	14.3509	2177
2	R1	3	2	2.668	2	21.0792	5	37	14.0345	2129
2	R1	3	3	3.6046	2	12.4326	3	24	11.5559	1753
2	R1	3	4	2.964	2	12.0609	3	24	9.1432	1387
2	R1	3	5	3.0577	2	14.2564	3	32	10.9956	1668
2	R1	3	1	3.0465	3	0.7931	0	6	0.6065	92
2	R1	3	2	2.668	3	0.7525	0	4	0.501	76
2	R1	3	3	3.6046	3	0.4539	0	3	0.4219	64
2	R1	3	4	2.964	3	0.5652	0	4	0.4285	65
2	R1	3	5	3.0577	3	0.6496	0	3	0.501	76
2	R1	4	1	3.0085	1	39.1935	19	70	32.0374	4860
2	R1	4	2	3.9355	1	40.2645	16	71	41.1411	6241
2	R1	4	3	3.162	1	55.124	35	83	46.8761	7111
2	R1	4	4	3.4493	1	41.0769	26	67	35.2016	5340
2	R1	4	5	3.8058	1	39.5385	22	65	40.6598	6168
2	R1	4	1	3.0085	2	16.6774	3	33	13.6324	2068
2	R1	4	2	3.9355	2	16.9677	7	30	17.3371	2630
2	R1	4	3	3.162	2	21.876	12	37	18.6028	2822
2	R1	4	4	3.4493	2	17.8462	4	30	15.2936	2320
2	R1	4	5	3.8058	2	15.6282	6	35	16.0714	2438
2	R1	4	1	3.0085	3	0.8468	0	5	0.6922	105
2	R1	4	2	3.9355	3	0.7806	0	4	0.7976	121
2	R1	4	3	3.162	3	1.155	0	6	0.9822	149
2	R1	4	4	3.4493	3	0.6462	0	5	0.5537	84
2	R1	4	5	3.8058	3	0.6218	0	4	0.6394	97
2	R1	5	1	3.9358	1	27.6581	10	57	28.2602	4287
2	R1	5	2	3.9627	1	21.2112	8	40	22.5119	3415
2	R1	5	3	4.5281	1	23.0428	8	49	28.4052	4309
2	R1	5	4	3.3702	1	36.4234	16	74	32.8944	4990
2	R1	5	5	4.2111	1	19.7725	5	37	21.767	3302
2	R1	5	1	3.9358	2	15.5161	3	28	15.8539	2405
2	R1	5	2	3.9627	2	9.7205	0	19	10.3166	1565
2	R1	5	3	4.5281	2	10.2086	2	25	12.5842	1909
2	R1	5	4	3.3702	2	14.5182	5	23	13.1116	1989
2	R1	5	5	4.2111	2	9.509	2	26	10.4682	1588
2	R1	5	1	3.9358	3	0.6194	0	4	0.6328	96
2	R1	5	2	3.9627	3	0.4224	0	4	0.4483	68
2	R1	5	3	4.5281	3	0.4118	0	4	0.5076	77
2	R1	5	4	3.3702	3	0.6204	0	4	0.5603	85
2	R1	5	5	4.2111	3	0.491	0	4	0.5405	82
2	R1	6	1	3.9798	1	35.5064	8	72	36.5134	5539
2	R1	6	2	4.1206	1	35.4717	14	57	37.1792	5640
2	R1	6	3	3.6977	1	35.0559	14	60	33.046	5013
2	R1	6	4	3.4048	1	40.3953	20	61	34.3512	5211
2	R1	6	5	3.1222	1	56.175	33	91	44.4371	6741
2	R1	6	1	3.9798	2	10.641	2	33	10.9428	1660
2	R1	6	2	4.1206	2	11.5597	4	28	12.1162	1838
2	R1	6	3	3.6977	2	12.2238	3	22	11.5229	1748
2	R1	6	4	3.4048	2	13.9225	6	24	11.8393	1796
2	R1	6	5	3.1222	2	19.025	9	34	15.0497	2283
2	R1	6	1	3.9798	3	0.3782	0	4	0.3889	59
2	R1	6	2	4.1206	3	0.5157	0	3	0.5405	82
2	R1	6	3	3.6977	3	0.5245	0	3	0.4944	75
2	R1	6	4	3.4048	3	0.5039	0	4	0.4285	65
2	R1	6	5	3.1222	3	0.7167	0	3	0.5669	86
2	R1	7	1	4.2813	1	31.0838	7	59	36.6782	5564
2	R1	7	2	3.9905	1	36.1553	12	66	38.3724	5821
2	R1	7	3	3.3893	1	38.2388	19	75	33.7777	5124
2	R1	7	4	4.7213	1	48.328	22	81	59.256	8989
2	R1	7	5	3.6719	1	28.6993	11	55	28.9457	4391
2	R1	7	1	4.2813	2	12.5642	2	29	14.8255	2249
2	R1	7	2	3.9905	2	20.6335	7	38	21.8988	3322
2	R1	7	3	3.3893	2	19.1493	7	38	16.9152	2566
2	R1	7	4	4.7213	2	25.5161	14	43	31.2859	4746
2	R1	7	5	3.6719	2	15.4444	6	28	15.577	2363
2	R1	7	1	4.2813	3	0.581	0	5	0.6856	104
2	R1	7	2	3.9905	3	0.9503	0	4	1.0086	153
2	R1	7	3	3.3893	3	0.791	0	6	0.6988	106
2	R1	7	4	4.7213	3	1.0108	0	6	1.2393	188
2	R1	7	5	3.6719	3	0.6209	0	4	0.6262	95
2	R1	8	1	4.1387	1	40.0888	20	64	44.6612	6775
2	R1	8	2	5.076	1	25.705	5	54	33.8898	5141
2	R1	8	3	4.4087	1	41.4576	16	73	48.3725	7338
2	R1	8	4	4.0752	1	47.1852	23	74	50.3897	7644
2	R1	8	5	4.2085	1	34.8103	16	54	39.9281	6057
2	R1	8	1	4.1387	2	17.3018	4	28	19.2752	2924
2	R1	8	2	5.076	2	11.42	2	29	15.0563	2284
2	R1	8	3	4.4087	2	16.791	6	34	19.5916	2972
2	R1	8	4	4.0752	2	21.216	10	33	22.6569	3437
2	R1	8	5	4.2085	2	16.7529	3	30	19.2159	2915
2	R1	8	1	4.1387	3	0.6686	0	4	0.7449	113
2	R1	8	2	5.076	3	0.485	0	5	0.6394	97
2	R1	8	3	4.4087	3	0.6554	0	5	0.7647	116
2	R1	8	4	4.0752	3	1.0864	0	5	1.1602	176
2	R1	8	5	4.2085	3	0.8621	0	6	0.9888	150
2	R1	9	1	4.8835	1	35.1413	12	57	42.6243	6466
2	R1	9	2	4.4238	1	34.5602	16	55	37.8187	5737
2	R1	9	3	3.5748	1	35.1583	16	51	32.2154	4887
2	R1	9	4	3.5628	1	38.5224	11	74	34.0282	5162
2	R1	9	5	3.3699	1	35.1016	18	56	29.6181	4493
2	R1	9	1	4.8835	2	12.2011	4	22	14.7992	2245
2	R1	9	2	4.4238	2	11.7169	4	24	12.8216	1945
2	R1	9	3	3.5748	2	10.8849	3	21	9.9738	1513
2	R1	9	4	3.5628	2	16.1791	5	30	14.2916	2168
2	R1	9	5	3.3699	2	11.3047	3	26	9.5387	1447
2	R1	9	1	4.8835	3	0.5	0	5	0.6065	92
2	R1	9	2	4.4238	3	0.4217	0	5	0.4614	70
2	R1	9	3	3.5748	3	0.482	0	4	0.4417	67
2	R1	9	4	3.5628	3	0.6716	0	4	0.5933	90
2	R1	9	5	3.3699	3	0.5938	0	5	0.501	76
2	R1	10	1	3.5557	1	42.6087	13	70	38.7613	5880
2	R1	10	2	2.9143	1	28	14	44	20.8573	3164
2	R1	10	3	2.8601	1	35.3578	16	60	25.4058	3854
2	R1	10	4	4.1788	1	27.7831	10	46	30.4026	4612
2	R1	10	5	4.1262	1	24.557	7	45	25.5772	3880
2	R1	10	1	3.5557	2	14.0362	2	28	12.7688	1937
2	R1	10	2	2.9143	2	10.1858	2	17	7.5875	1151
2	R1	10	3	2.8601	2	10.2477	4	18	7.3633	1117
2	R1	10	4	4.1788	2	7.7349	1	19	8.4642	1284
2	R1	10	5	4.1262	2	8.3861	2	21	8.7345	1325
2	R1	10	1	3.5557	3	0.7391	0	4	0.6724	102
2	R1	10	2	2.9143	3	0.2212	0	2	0.1648	25
2	R1	10	3	2.8601	3	0.4037	0	3	0.2901	44
2	R1	10	4	4.1788	3	0.3494	0	4	0.3823	58
2	R1	10	5	4.1262	3	0.3924	0	4	0.4087	62
2	R1	11	1	4.1219	1	50.2125	13	109	52.9606	8034
2	R1	11	2	3.6159	1	50.0979	26	93	47.2255	7164
2	R1	11	3	2.6531	1	47.0097	23	70	31.9188	4842
2	R1	11	4	3.7469	1	34.2041	18	58	33.1449	5028
2	R1	11	5	4.3788	1	31.6369	11	65	35.0368	5315
2	R1	11	1	4.1219	2	16.25	4	34	17.1394	2600
2	R1	11	2	3.6159	2	18.5385	4	40	17.4756	2651
2	R1	11	3	2.6531	2	20.4951	9	33	13.9158	2111
2	R1	11	4	3.7469	2	13.5714	4	28	13.1512	1995
2	R1	11	5	4.3788	2	10.9405	2	22	12.1162	1838
2	R1	11	1	4.1219	3	0.7562	0	5	0.7976	121
2	R1	11	2	3.6159	3	0.7063	0	5	0.6658	101
2	R1	11	3	2.6531	3	0.767	0	4	0.5208	79
2	R1	11	4	3.7469	3	0.619	0	4	0.5999	91
2	R1	11	5	4.3788	3	0.4464	0	3	0.4944	75
2	R1	12	1	3.1271	1	29.0984	14	51	23.4018	3550
2	R1	12	2	3.2561	1	43.4331	16	72	36.3618	5516
2	R1	12	3	3.1688	1	34.2358	17	54	27.7592	4211
2	R1	12	4	4.0981	1	24.4605	12	44	24.5093	3718
2	R1	12	5	3.6617	1	35.6331	9	64	32.6505	4953
2	R1	12	1	3.1271	2	12.2049	3	27	9.8156	1489
2	R1	12	2	3.2561	2	14.5197	5	24	12.1558	1844
2	R1	12	3	3.1688	2	12.813	3	23	10.3891	1576
2	R1	12	4	4.0981	2	8.6447	2	17	8.662	1314
2	R1	12	5	3.6617	2	14.8058	5	29	13.5665	2058
2	R1	12	1	3.1271	3	0.6066	0	5	0.4878	74
2	R1	12	2	3.2561	3	0.6535	0	5	0.5471	83
2	R1	12	3	3.1688	3	0.5041	0	3	0.4087	62
2	R1	12	4	4.0981	3	0.5329	0	3	0.534	81
2	R1	12	5	3.6617	3	0.5612	0	4	0.5142	78
2	R1	13	1	3.4591	1	32.0362	15	57	29.1435	4421
2	R1	13	2	5.2649	1	24.0922	10	46	34.4633	5228
2	R1	13	3	4.7596	1	33.1753	15	50	42.4265	6436
2	R1	13	4	6.1081	1	30.9385	11	58	49.7635	7549
2	R1	13	5	3.4817	1	34.3028	18	62	32.1099	4871
2	R1	13	1	3.4591	2	13.9565	5	30	12.6963	1926
2	R1	13	2	5.2649	2	10.3134	1	25	14.753	2238
2	R1	13	3	4.7596	2	10.8041	4	20	13.817	2096
2	R1	13	4	6.1081	2	7.2992	0	18	11.7405	1781
2	R1	13	5	3.4817	2	9.4366	2	17	8.8334	1340
2	R1	13	1	3.4591	3	0.5797	0	4	0.5274	80
2	R1	13	2	5.2649	3	0.3917	0	3	0.5603	85
2	R1	13	3	4.7596	3	0.3144	0	4	0.4021	61
2	R1	13	4	6.1081	3	0.2418	0	4	0.3889	59
2	R1	13	5	3.4817	3	0.3803	0	3	0.356	54
2	R1	14	1	3.1447	1	32.2083	13	52	25.4783	3865
2	R1	14	2	4.1468	1	29.109	12	66	29.9345	4541
2	R1	14	3	3.9728	1	28.871	12	56	29.4995	4475
2	R1	14	4	4.2449	1	24.2317	6	46	26.1968	3974
2	R1	14	5	4.1631	1	33.2437	12	56	35.0632	5319
2	R1	14	1	3.1447	2	13.9917	6	22	11.0681	1679
2	R1	14	2	4.1468	2	10.4487	1	23	10.7451	1630
2	R1	14	3	3.9728	2	9.3613	2	22	9.5651	1451
2	R1	14	4	4.2449	2	6.9268	0	17	7.4886	1136
2	R1	14	5	4.1631	2	9.7875	3	21	10.3232	1566
2	R1	14	1	3.1447	3	0.525	0	4	0.4153	63
2	R1	14	2	4.1468	3	0.4872	0	5	0.501	76
2	R1	14	3	3.9728	3	0.3484	0	3	0.356	54
2	R1	14	4	4.2449	3	0.4207	0	4	0.4549	69
2	R1	14	5	4.1631	3	0.4188	0	3	0.4417	67
2	R1	15	1	4.0879	1	26.3457	9	50	28.1349	4268
2	R1	15	2	3.9936	1	29.6987	9	54	30.541	4633
2	R1	15	3	3.5368	1	23.3014	6	41	22.4262	3402
2	R1	15	4	3.2018	1	35.5891	22	53	30.2642	4591
2	R1	15	5	4.8703	1	29.3939	7	51	38.3658	5820
2	R1	15	1	4.0879	2	10.7284	2	21	11.457	1738
2	R1	15	2	3.9936	2	13.7949	4	26	14.1861	2152
2	R1	15	3	3.5368	2	10.2055	4	18	9.8222	1490
2	R1	15	4	3.2018	2	16.093	7	28	13.6851	2076
2	R1	15	5	4.8703	2	12.4798	4	29	16.289	2471
2	R1	15	1	4.0879	3	0.5741	0	4	0.6131	93
2	R1	15	2	3.9936	3	0.6474	0	4	0.6658	101
2	R1	15	3	3.5368	3	0.4658	0	3	0.4483	68
2	R1	15	4	3.2018	3	0.7519	0	7	0.6394	97
2	R1	15	5	4.8703	3	0.4899	0	4	0.6394	97
2	R1	16	1	3.9926	1	49.3312	28	82	52.0311	7893
2	R1	16	2	3.9112	1	50.9752	27	79	54.101	8207
2	R1	16	3	4.66	1	32.1923	11	65	38.6229	5859
2	R1	16	4	3.8693	1	31.6164	9	53	33.1383	5027
2	R1	16	5	4.3704	1	33.8706	14	73	37.9571	5758
2	R1	16	1	3.9926	2	16.125	7	31	17.0075	2580
2	R1	16	2	3.9112	2	17.118	7	36	18.1677	2756
2	R1	16	3	4.66	2	12.2802	1	26	14.7333	2235
2	R1	16	4	3.8693	2	10.3208	2	19	10.8176	1641
2	R1	16	5	4.3704	2	10.8412	3	23	12.1492	1843
2	R1	16	1	3.9926	3	0.725	0	4	0.7647	116
2	R1	16	2	3.9112	3	0.6522	0	4	0.6922	105
2	R1	16	3	4.66	3	0.5165	0	4	0.6197	94
2	R1	16	4	3.8693	3	0.4151	0	4	0.4351	66
2	R1	16	5	4.3704	3	0.4588	0	3	0.5142	78
2	R1	17	1	3.9111	1	40.5091	21	57	44.0613	6684
2	R1	17	2	4.6207	1	31.5185	12	65	39.2689	5957
2	R1	17	3	3.7379	1	33.3851	13	60	32.5714	4941
2	R1	17	4	5.257	1	37.7895	8	71	52.0641	7898
2	R1	17	5	4.7839	1	46.5027	23	70	57.3246	8696
2	R1	17	1	3.9111	2	15.6424	4	29	17.0141	2581
2	R1	17	2	4.6207	2	12.4709	5	24	15.5375	2357
2	R1	17	3	3.7379	2	11.3581	2	23	11.0813	1681
2	R1	17	4	5.257	2	12.7368	1	27	17.5481	2662
2	R1	17	5	4.7839	2	15.6791	7	29	19.3279	2932
2	R1	17	1	3.9111	3	0.5636	0	4	0.6131	93
2	R1	17	2	4.6207	3	0.4233	0	4	0.5274	80
2	R1	17	3	3.7379	3	0.3446	0	4	0.3362	51
2	R1	17	4	5.257	3	0.6172	0	4	0.8504	129
2	R1	17	5	4.7839	3	0.631	0	5	0.7779	118
2	R1	18	1	4.402	1	35.5085	11	76	41.4311	6285
2	R1	18	2	4.1798	1	28.064	14	51	31.8199	4827
2	R1	18	3	4.6994	1	43.2527	13	82	51.8927	7872
2	R1	18	4	5.1637	1	24.5941	6	51	32.7494	4968
2	R1	18	5	4.5447	1	25.55	11	58	30.3169	4599
2	R1	18	1	4.402	2	12.6045	2	27	14.7069	2231
2	R1	18	2	4.1798	2	9.8372	1	19	11.1538	1692
2	R1	18	3	4.6994	2	13.9451	6	27	16.7307	2538
2	R1	18	4	5.1637	2	6.8861	0	16	9.1696	1391
2	R1	18	5	4.5447	2	6.5944	0	15	7.8248	1187
2	R1	18	1	4.402	3	0.5141	0	6	0.5999	91
2	R1	18	2	4.1798	3	0.3198	0	2	0.3626	55
2	R1	18	3	4.6994	3	0.5495	0	4	0.6592	100
2	R1	18	4	5.1637	3	0.2624	0	3	0.3494	53
2	R1	18	5	4.5447	3	0.2944	0	3	0.3494	53
2	R3	19	1	4.4267	1	10.5506	3	22	12.3799	1878
2	R3	19	2	3.4892	1	15.4074	4	29	13.7115	2080
2	R3	19	3	4.9098	1	11.5337	3	31	14.6739	2226
2	R3	19	4	5.2158	1	12.5472	4	26	17.5349	2660
2	R3	19	5	3.8691	1	12.3464	5	21	12.4524	1889
2	R3	19	1	4.4267	2	7.0674	0	18	8.2928	1258
2	R3	19	2	3.4892	2	13.2074	6	26	11.7536	1783
2	R3	19	3	4.9098	2	9.5492	3	22	12.1492	1843
2	R3	19	4	5.2158	2	11.2594	1	24	15.7352	2387
2	R3	19	5	3.8691	2	8.8693	3	18	8.9454	1357
2	R3	19	1	4.4267	3	0.4213	0	4	0.4944	75
2	R3	19	2	3.4892	3	0.4889	0	3	0.4351	66
2	R3	19	3	4.9098	3	0.5181	0	4	0.6592	100
2	R3	19	4	5.2158	3	0.5519	0	5	0.7713	117
2	R3	19	5	3.8691	3	0.4706	0	5	0.4746	72
2	R3	20	1	4.3763	1	10.0343	2	22	11.5757	1756
2	R3	20	2	6.3249	1	16.5911	5	31	27.0143	4098
2	R3	20	3	4.8728	1	13.298	4	24	17.3569	2633
2	R3	20	4	3.9385	1	15.7885	5	36	16.2362	2463
2	R3	20	5	6.0572	1	15.5082	4	29	24.9444	3784
2	R3	20	1	4.3763	2	6.3486	0	16	7.3238	1111
2	R3	20	2	6.3249	2	8.83	1	21	14.3773	2181
2	R3	20	3	4.8728	2	8.6919	2	21	11.3449	1721
2	R3	20	4	3.9385	2	9.7244	3	20	10.0002	1517
2	R3	20	5	6.0572	2	8.8566	2	21	14.2454	2161
2	R3	20	1	4.3763	3	0.3086	0	3	0.356	54
2	R3	20	2	6.3249	3	0.4453	0	4	0.7251	110
2	R3	20	3	4.8728	3	0.3838	0	3	0.501	76
2	R3	20	4	3.9385	3	0.4103	0	3	0.4219	64
2	R3	20	5	6.0572	3	0.291	0	3	0.468	71
2	R3	21	1	4.2827	1	13.3392	2	24	15.0365	2281
2	R3	21	2	4.8571	1	10.868	3	21	14.1136	2141
2	R3	21	3	3.9256	1	13.7654	4	33	14.7003	2230
2	R3	21	4	3.6365	1	9.6149	1	23	9.3805	1423
2	R3	21	5	5.8072	1	11.6179	2	24	18.8401	2858
2	R3	21	1	4.2827	2	5.2222	0	13	5.8867	893
2	R3	21	2	4.8571	2	3.9695	0	11	5.155	782
2	R3	21	3	3.9256	2	5.3333	0	21	5.6955	864
2	R3	21	4	3.6365	2	4.9662	0	17	4.8452	735
2	R3	21	5	5.8072	2	5.1707	0	12	8.3851	1272
2	R3	21	1	4.2827	3	0.2865	0	5	0.323	49
2	R3	21	2	4.8571	3	0.1117	0	4	0.145	22
2	R3	21	3	3.9256	3	0.2407	0	4	0.2571	39
2	R3	21	4	3.6365	3	0.1824	0	3	0.178	27
2	R3	21	5	5.8072	3	0.1911	0	3	0.3098	47
2	R3	22	1	5.0224	1	5.9453	0	13	7.8775	1195
2	R3	22	2	4.3234	1	5.3427	0	13	6.269	951
2	R3	22	3	5.3603	1	7.5714	1	15	10.4814	1590
2	R3	22	4	3.8963	1	4.2387	0	13	4.331	657
2	R3	22	5	5.0541	1	7.1914	1	17	9.9079	1503
2	R3	22	1	5.0224	2	1.6617	0	6	2.2017	334
2	R3	22	2	4.3234	2	1.2809	0	7	1.503	228
2	R3	22	3	5.3603	2	1.7095	0	6	2.3665	359
2	R3	22	4	3.8963	2	1.329	0	7	1.358	206
2	R3	22	5	5.0541	2	1.7751	0	6	2.4457	371
2	R3	22	1	5.0224	3	0.0995	0	1	0.1318	20
2	R3	22	2	4.3234	3	0.0618	0	2	0.0725	11
2	R3	22	3	5.3603	3	0.1	0	2	0.1384	21
2	R3	22	4	3.8963	3	0.0839	0	2	0.0857	13
2	R3	22	5	5.0541	3	0.0909	0	3	0.1252	19
2	R3	23	1	5.164	1	9.0474	1	19	12.5842	1909
2	R3	23	2	4.384	1	11.9593	2	22	13.5599	2057
2	R3	23	3	4.0961	1	13.0192	4	27	13.3885	2031
2	R3	23	4	5.2345	1	9.278	2	18	12.5381	1902
2	R3	23	5	4.4469	1	9.4944	2	23	11.2658	1709
2	R3	23	1	5.164	2	4.673	0	15	6.4998	986
2	R3	23	2	4.384	2	7.0872	2	14	8.0357	1219
2	R3	23	3	4.0961	2	6.8077	2	15	7.0008	1062
2	R3	23	4	5.2345	2	4.678	0	11	6.3218	959
2	R3	23	5	4.4469	2	6.1	1	15	7.2381	1098
2	R3	23	1	5.164	3	0.2227	0	2	0.3098	47
2	R3	23	2	4.384	3	0.3256	0	3	0.3692	56
2	R3	23	3	4.0961	3	0.3269	0	3	0.3362	51
2	R3	23	4	5.2345	3	0.2634	0	5	0.356	54
2	R3	23	5	4.4469	3	0.2556	0	3	0.3032	46
2	R3	24	1	4.2397	1	9.7514	3	22	11.1208	1687
2	R3	24	2	4.0811	1	6.7239	1	15	7.2249	1096
2	R3	24	3	4.869	1	10.1558	3	24	13.3226	2021
2	R3	24	4	5.0906	1	11.9366	2	30	16.1308	2447
2	R3	24	5	5.0786	1	10.8241	2	21	14.1993	2154
2	R3	24	1	4.2397	2	7.2254	2	14	8.2401	1250
2	R3	24	2	4.0811	2	5.2515	0	11	5.6428	856
2	R3	24	3	4.869	2	5.4673	0	12	7.1722	1088
2	R3	24	4	5.0906	2	7.5073	1	16	10.1452	1539
2	R3	24	5	5.0786	2	6.4573	0	15	8.4708	1285
2	R3	24	1	4.2397	3	0.3526	0	3	0.4021	61
2	R3	24	2	4.0811	3	0.227	0	3	0.2439	37
2	R3	24	3	4.869	3	0.2714	0	3	0.356	54
2	R3	24	4	5.0906	3	0.3268	0	4	0.4417	67
2	R3	24	5	5.0786	3	0.2613	0	2	0.3428	52
2	R3	25	1	3.3299	1	13.313	0	25	11.4966	1744
2	R3	25	2	4.3749	1	18.9881	5	38	21.0287	3190
2	R3	25	3	4.0053	1	10.7105	3	24	10.7319	1628
2	R3	25	4	3.3356	1	15.3629	3	28	12.5579	1905
2	R3	25	5	4.0354	1	11.8026	1	26	11.8262	1794
2	R3	25	1	3.3299	2	8.4504	2	17	7.2974	1107
2	R3	25	2	4.3749	2	9.4226	1	20	10.4352	1583
2	R3	25	3	4.0053	2	8.1908	1	17	8.2071	1245
2	R3	25	4	3.3356	2	9.7419	3	20	7.9632	1208
2	R3	25	5	4.0354	2	8.8092	2	21	8.8268	1339
2	R3	25	1	3.3299	3	0.3511	0	3	0.3032	46
2	R3	25	2	4.3749	3	0.4048	0	4	0.4483	68
2	R3	25	3	4.0053	3	0.2961	0	2	0.2966	45
2	R3	25	4	3.3356	3	0.4516	0	3	0.3692	56
2	R3	25	5	4.0354	3	0.4079	0	2	0.4087	62
2	R3	26	1	4.9956	1	6.3015	0	16	8.2664	1254
2	R3	26	2	5.2193	1	9.9118	2	20	13.3291	2022
2	R3	26	3	4.9935	1	10.2273	1	23	13.3489	2025
2	R3	26	4	7.2797	1	12.3725	1	28	24.3049	3687
2	R3	26	5	4.4027	1	13.9888	4	30	16.4142	2490
2	R3	26	1	4.9956	2	4.0955	0	12	5.3725	815
2	R3	26	2	5.2193	2	5.9412	0	15	7.9896	1212
2	R3	26	3	4.9935	2	6.0455	0	15	7.8907	1197
2	R3	26	4	7.2797	2	6.8255	0	17	13.4083	2034
2	R3	26	5	4.4027	2	8.3258	1	17	9.7694	1482
2	R3	26	1	4.9956	3	0.1809	0	2	0.2373	36
2	R3	26	2	5.2193	3	0.2108	0	3	0.2835	43
2	R3	26	3	4.9935	3	0.2828	0	4	0.3692	56
2	R3	26	4	7.2797	3	0.2416	0	3	0.4746	72
2	R3	26	5	4.4027	3	0.3596	0	5	0.4219	64
2	R3	27	1	3.6105	1	9.7987	1	21	9.6244	1460
2	R3	27	2	5.2917	1	9.673	2	21	13.4544	2041
2	R3	27	3	2.9713	1	12.5164	4	26	10.0661	1527
2	R3	27	4	4.4994	1	10.1968	2	23	12.637	1917
2	R3	27	5	4.6283	1	6.6417	0	17	8.1873	1242
2	R3	27	1	3.6105	2	3.3624	0	9	3.3026	501
2	R3	27	2	5.2917	2	3.0379	0	8	4.2255	641
2	R3	27	3	2.9713	2	3.6475	0	9	2.9335	445
2	R3	27	4	4.4994	2	3.2926	0	8	4.0805	619
2	R3	27	5	4.6283	2	2.8021	0	10	3.4542	524
2	R3	27	1	3.6105	3	0.2416	0	3	0.2373	36
2	R3	27	2	5.2917	3	0.1517	0	2	0.2109	32
2	R3	27	3	2.9713	3	0.1885	0	2	0.1516	23
2	R3	27	4	4.4994	3	0.1543	0	2	0.1912	29
2	R3	27	5	4.6283	3	0.139	0	5	0.1714	26
2	R3	28	1	4.0084	1	6.6937	0	16	7.0601	1071
2	R3	28	2	5.7976	1	6.6996	0	19	10.2902	1561
2	R3	28	3	5.8589	1	5.6611	0	15	8.9191	1353
2	R3	28	4	3.8579	1	10.0449	2	22	10.3298	1567
2	R3	28	5	4.205	1	10.3121	2	25	11.7602	1784
2	R3	28	1	4.0084	2	3.675	0	10	3.8761	588
2	R3	28	2	5.7976	2	3.0987	0	15	4.7595	722
2	R3	28	3	5.8589	2	2.8536	0	9	4.4958	682
2	R3	28	4	3.8579	2	4.0128	0	11	4.1266	626
2	R3	28	5	4.205	2	5.0809	0	15	5.7944	879
2	R3	28	1	4.0084	3	0.1812	0	2	0.1912	29
2	R3	28	2	5.7976	3	0.1631	0	3	0.2505	38
2	R3	28	3	5.8589	3	0.1297	0	3	0.2044	31
2	R3	28	4	3.8579	3	0.1859	0	4	0.1912	29
2	R3	28	5	4.205	3	0.1792	0	3	0.2044	31
2	R3	29	1	4.7039	1	10.2542	3	20	11.9646	1815
2	R3	29	2	4.5173	1	5.3352	1	15	6.1899	939
2	R3	29	3	3.2711	1	10.8333	4	24	8.9982	1365
2	R3	29	4	3.6097	1	12.5839	3	25	11.3647	1724
2	R3	29	5	3.6146	1	4.3478	0	12	3.9552	600
2	R3	29	1	4.7039	2	7.5706	2	16	8.8334	1340
2	R3	29	2	4.5173	2	3.983	0	8	4.621	701
2	R3	29	3	3.2711	2	5.4841	0	13	4.5551	691
2	R3	29	4	3.6097	2	6.6861	1	15	6.0383	916
2	R3	29	5	3.6146	2	2.5725	0	7	2.3402	355
2	R3	29	1	4.7039	3	0.3616	0	3	0.4219	64
2	R3	29	2	4.5173	3	0.1193	0	2	0.1384	21
2	R3	29	3	3.2711	3	0.2937	0	2	0.2439	37
2	R3	29	4	3.6097	3	0.3504	0	3	0.3164	48
2	R3	29	5	3.6146	3	0.1739	0	4	0.1582	24
2	R3	30	1	3.9954	1	14.6522	2	27	15.5507	2359
2	R3	30	2	3.1703	1	15.552	4	26	12.815	1944
2	R3	30	3	5.4099	1	16.704	2	32	24.5554	3725
2	R3	30	4	3.0751	1	15.6336	3	33	13.5005	2048
2	R3	30	5	3.1582	1	14.2791	4	24	12.1426	1842
2	R3	30	1	3.9954	2	7.2609	0	17	7.7061	1169
2	R3	30	2	3.1703	2	7.944	1	16	6.5459	993
2	R3	30	3	5.4099	2	7.3991	1	20	10.8769	1650
2	R3	30	4	3.0751	2	14.3359	5	26	12.3799	1878
2	R3	30	5	3.1582	2	8.5116	1	19	7.2381	1098
2	R3	30	1	3.9954	3	0.4099	0	3	0.4351	66
2	R3	30	2	3.1703	3	0.432	0	3	0.356	54
2	R3	30	3	5.4099	3	0.3049	0	5	0.4483	68
2	R3	30	4	3.0751	3	0.6947	0	6	0.5999	91
2	R3	30	5	3.1582	3	0.3256	0	5	0.2769	42
2	R3	31	1	2.8528	1	23.6667	9	48	16.8493	2556
2	R3	31	2	3.9031	1	15.5267	4	30	15.3529	2329
2	R3	31	3	2.9107	1	19.1071	5	33	14.107	2140
2	R3	31	4	3.7082	1	17.2587	6	32	16.2692	2468
2	R3	31	5	2.6517	1	22.1942	10	38	15.0695	2286
2	R3	31	1	2.8528	2	12.9167	4	37	9.1959	1395
2	R3	31	2	3.9031	2	8.6267	2	18	8.5301	1294
2	R3	31	3	2.9107	2	8.2232	2	15	6.0713	921
2	R3	31	4	3.7082	2	10.2937	4	23	9.7035	1472
2	R3	31	5	2.6517	2	9.6214	3	20	6.5327	991
2	R3	31	1	2.8528	3	0.5	0	4	0.356	54
2	R3	31	2	3.9031	3	0.3133	0	3	0.3098	47
2	R3	31	3	2.9107	3	0.2589	0	2	0.1912	29
2	R3	31	4	3.7082	3	0.3846	0	2	0.3626	55
2	R3	31	5	2.6517	3	0.466	0	3	0.3164	48
2	R3	32	1	3.9177	1	30.9726	14	52	29.8093	4522
2	R3	32	2	3.1237	1	44.8908	21	67	35.2148	5342
2	R3	32	3	3.0857	1	42.7583	24	70	33.8239	5131
2	R3	32	4	3.4418	1	31.194	15	56	27.5548	4180
2	R3	32	5	3.2437	1	27.4516	13	40	22.4394	3404
2	R3	32	1	3.9177	2	18.1918	8	30	17.5085	2656
2	R3	32	2	3.1237	2	22.8655	10	38	17.937	2721
2	R3	32	3	3.0857	2	24.3583	10	44	19.2686	2923
2	R3	32	4	3.4418	2	19.4403	8	37	17.1723	2605
2	R3	32	5	3.2437	2	19.2903	6	32	15.7682	2392
2	R3	32	1	3.9177	3	0.5753	0	3	0.5537	84
2	R3	32	2	3.1237	3	0.8571	0	4	0.6724	102
2	R3	32	3	3.0857	3	1.025	0	6	0.8108	123
2	R3	32	4	3.4418	3	0.694	0	3	0.6131	93
2	R3	32	5	3.2437	3	0.75	0	5	0.6131	93
2	R3	33	1	4.0677	1	24.8766	13	44	25.2542	3831
2	R3	33	2	3.2901	1	40.5556	14	67	33.6854	5110
2	R3	33	3	3.5427	1	23	12	42	20.4683	3105
2	R3	33	4	3.2298	1	29.2258	10	49	23.8896	3624
2	R3	33	5	2.8035	1	29.2857	11	59	20.2706	3075
2	R3	33	1	4.0677	2	12.8506	4	24	13.0457	1979
2	R3	33	2	3.2901	2	18.4762	2	38	15.3463	2328
2	R3	33	3	3.5427	2	13.563	4	26	12.0701	1831
2	R3	33	4	3.2298	2	22.129	13	35	18.0886	2744
2	R3	33	5	2.8035	2	17.6	8	33	12.1821	1848
2	R3	33	1	4.0677	3	0.526	0	5	0.534	81
2	R3	33	2	3.2901	3	0.6905	0	3	0.5735	87
2	R3	33	3	3.5427	3	0.4815	0	2	0.4285	65
2	R3	33	4	3.2298	3	0.8629	0	4	0.7054	107
2	R3	33	5	2.8035	3	0.6952	0	4	0.4812	73
2	R3	34	1	3.2594	1	16.2222	7	26	14.4366	2190
2	R3	34	2	3.1465	1	12.1654	2	26	10.666	1618
2	R3	34	3	3.5839	1	12.5411	3	24	12.0701	1831
2	R3	34	4	3.4752	1	14.1778	3	25	12.6172	1914
2	R3	34	5	4.7634	1	12.9738	2	23	16.3351	2478
2	R3	34	1	3.2594	2	9.963	3	18	8.8663	1345
2	R3	34	2	3.1465	2	8.4361	1	21	7.3963	1122
2	R3	34	3	3.5839	2	6.9452	0	17	6.6843	1014
2	R3	34	4	3.4752	2	9.4667	3	20	8.4247	1278
2	R3	34	5	4.7634	2	6.712	1	17	8.451	1282
2	R3	34	1	3.2594	3	0.2815	0	2	0.2505	38
2	R3	34	2	3.1465	3	0.3083	0	4	0.2703	41
2	R3	34	3	3.5839	3	0.226	0	3	0.2175	33
2	R3	34	4	3.4752	3	0.3556	0	2	0.3164	48
2	R3	34	5	4.7634	3	0.3246	0	4	0.4087	62
2	R3	35	1	3.8969	1	9.6731	3	23	9.9474	1509
2	R3	35	2	4.5097	1	10.2743	3	22	11.8525	1798
2	R3	35	3	3.8727	1	11.2895	3	22	11.312	1716
2	R3	35	4	3.5462	1	12.4483	3	24	11.8987	1805
2	R3	35	5	5.544	1	9.308	2	20	13.7444	2085
2	R3	35	1	3.8969	2	5.9679	0	16	6.1372	931
2	R3	35	2	4.5097	2	5.9829	1	13	6.9019	1047
2	R3	35	3	3.8727	2	7.9276	2	16	7.9434	1205
2	R3	35	4	3.5462	2	8.1172	3	18	7.7589	1177
2	R3	35	5	5.544	2	6.1429	2	14	9.0707	1376
2	R3	35	1	3.8969	3	0.2308	0	3	0.2373	36
2	R3	35	2	4.5097	3	0.28	0	2	0.323	49
2	R3	35	3	3.8727	3	0.3618	0	2	0.3626	55
2	R3	35	4	3.5462	3	0.4276	0	4	0.4087	62
2	R3	35	5	5.544	3	0.2589	0	3	0.3823	58
2	R3	36	1	4.6467	1	10.8289	1	21	13.3489	2025
2	R3	36	2	3.0009	1	19.7863	7	32	15.2606	2315
2	R3	36	3	3.9035	1	18.1026	6	36	18.616	2824
2	R3	36	4	4.8822	1	15.165	3	32	19.9937	3033
2	R3	36	5	3.9291	1	13.761	3	26	14.4234	2188
2	R3	36	1	4.6467	2	7.4278	2	18	9.1564	1389
2	R3	36	2	3.0009	2	13.2735	5	22	10.2375	1553
2	R3	36	3	3.9035	2	17.859	6	32	18.3655	2786
2	R3	36	4	4.8822	2	13.705	2	30	18.0688	2741
2	R3	36	5	3.9291	2	10.8113	2	20	11.3318	1719
2	R3	36	1	4.6467	3	0.4278	0	3	0.5274	80
2	R3	36	2	3.0009	3	0.7863	0	4	0.6065	92
2	R3	36	3	3.9035	3	0.8974	0	5	0.9229	140
2	R3	36	4	4.8822	3	0.5	0	3	0.6592	100
2	R3	36	5	3.9291	3	0.5472	0	6	0.5735	87
2	R3	37	1	3.621	1	19.069	7	34	18.227	2765
2	R3	37	2	3.647	1	24.245	10	44	24.1335	3661
2	R3	37	3	4.07	1	24.0765	12	42	26.9813	4093
2	R3	37	4	3.8899	1	17.323	5	36	18.3853	2789
2	R3	37	5	3.1539	1	14.7786	6	28	12.7622	1936
2	R3	37	1	3.621	2	9.4621	3	20	9.0443	1372
2	R3	37	2	3.647	2	12.7285	4	23	12.6699	1922
2	R3	37	3	4.07	2	12.0882	2	21	13.5467	2055
2	R3	37	4	3.8899	2	9.8323	2	25	10.4352	1583
2	R3	37	5	3.1539	2	8.8168	0	18	7.6138	1155
2	R3	37	1	3.621	3	0.4	0	5	0.3823	58
2	R3	37	2	3.647	3	0.6556	0	4	0.6526	99
2	R3	37	3	4.07	3	0.4471	0	5	0.501	76
2	R3	37	4	3.8899	3	0.4969	0	4	0.5274	80
2	R3	37	5	3.1539	3	0.3969	0	3	0.3428	52
2	R3	38	1	4.2228	1	17.5091	5	37	19.0445	2889
2	R3	38	2	3.9348	1	29.6211	9	55	31.4375	4769
2	R3	38	3	3.2003	1	22.4331	10	38	18.7808	2849
2	R3	38	4	4.4542	1	20.4802	8	36	23.8962	3625
2	R3	38	5	3.2103	1	22.875	11	35	19.3016	2928
2	R3	38	1	4.2228	2	10.5758	1	23	11.5031	1745
2	R3	38	2	3.9348	2	13.354	3	28	14.1729	2150
2	R3	38	3	3.2003	2	15.9606	7	28	13.3621	2027
2	R3	38	4	4.4542	2	9.8757	3	17	11.5229	1748
2	R3	38	5	3.2103	2	16.4531	6	29	13.8829	2106
2	R3	38	1	4.2228	3	0.4727	0	4	0.5142	78
2	R3	38	2	3.9348	3	0.6273	0	5	0.6658	101
2	R3	38	3	3.2003	3	0.7008	0	3	0.5867	89
2	R3	38	4	4.4542	3	0.4124	0	4	0.4812	73
2	R3	38	5	3.2103	3	0.8672	0	4	0.7317	111
2	R3	39	1	5.1114	1	10.2386	3	21	13.2962	2017
2	R3	39	2	4.5616	1	17.3656	4	30	21.2924	3230
2	R3	39	3	3.534	1	16.4823	4	30	15.3199	2324
2	R3	39	4	4.0201	1	12.372	4	25	13.3753	2029
2	R3	39	5	3.2751	1	14.5909	3	30	12.6963	1926
2	R3	39	1	5.1114	2	4.599	0	12	5.9724	906
2	R3	39	2	4.5616	2	5.7258	1	12	7.0205	1065
2	R3	39	3	3.534	2	10.3262	4	20	9.598	1456
2	R3	39	4	4.0201	2	9.7134	0	21	10.5012	1593
2	R3	39	5	3.2751	2	9.3712	1	18	8.1544	1237
2	R3	39	1	5.1114	3	0.1726	0	2	0.2241	34
2	R3	39	2	4.5616	3	0.2688	0	4	0.3296	50
2	R3	39	3	3.534	3	0.4255	0	2	0.3955	60
2	R3	39	4	4.0201	3	0.4024	0	3	0.4351	66
2	R3	39	5	3.2751	3	0.3939	0	4	0.3428	52
2	R3	40	1	3.7284	1	12.2177	3	29	11.8393	1796
2	R3	40	2	4.8092	1	19.7259	9	39	25.6167	3886
2	R3	40	3	3.4792	1	16.5899	4	29	15.2013	2306
2	R3	40	4	3.2172	1	22.3383	10	36	19.585	2971
2	R3	40	5	3.9926	1	15.5833	5	30	17.258	2618
2	R3	40	1	3.7284	2	4.7075	1	11	4.5617	692
2	R3	40	2	4.8092	2	8.5076	0	21	11.0483	1676
2	R3	40	3	3.4792	2	7.518	3	15	6.8887	1045
2	R3	40	4	3.2172	2	10.5714	3	22	9.2684	1406
2	R3	40	5	3.9926	2	6.4107	1	19	7.0996	1077
2	R3	40	1	3.7284	3	0.2449	0	2	0.2373	36
2	R3	40	2	4.8092	3	0.3655	0	2	0.4746	72
2	R3	40	3	3.4792	3	0.3813	0	3	0.3494	53
2	R3	40	4	3.2172	3	0.4962	0	4	0.4351	66
2	R3	40	5	3.9926	3	0.2321	0	4	0.2571	39
2	R3	41	1	3.8261	1	15.915	2	31	16.0517	2435
2	R3	41	2	4.9221	1	15.736	3	30	20.4354	3100
2	R3	41	3	6.1271	1	9.2245	1	23	14.8981	2260
2	R3	41	4	4.199	1	8.2515	1	19	8.8663	1345
2	R3	41	5	3.9073	1	8.5188	0	19	8.985	1363
2	R3	41	1	3.8261	2	6.1569	0	15	6.2097	942
2	R3	41	2	4.9221	2	6.9543	1	16	9.0311	1370
2	R3	41	3	6.1271	2	4.8163	0	13	7.7786	1180
2	R3	41	4	4.199	2	3.2025	0	9	3.4411	522
2	R3	41	5	3.9073	2	4.8625	0	12	5.1286	778
2	R3	41	1	3.8261	3	0.1176	0	2	0.1187	18
2	R3	41	2	4.9221	3	0.2284	0	3	0.2966	45
2	R3	41	3	6.1271	3	0.1592	0	2	0.2571	39
2	R3	41	4	4.199	3	0.1104	0	2	0.1187	18
2	R3	41	5	3.9073	3	0.175	0	3	0.1846	28
2	R3	42	1	4.0184	1	11.8365	3	24	12.4063	1882
2	R3	42	2	3.5741	1	16.4043	7	33	15.2474	2313
2	R3	42	3	4.4519	1	15.7293	4	31	18.7676	2847
2	R3	42	4	3.6781	1	15.1081	5	25	14.7398	2236
2	R3	42	5	4.9783	1	19.269	5	38	25.0235	3796
2	R3	42	1	4.0184	2	7.3585	1	17	7.7127	1170
2	R3	42	2	3.5741	2	13.5532	5	23	12.5974	1911
2	R3	42	3	4.4519	2	10.6022	2	21	12.6502	1919
2	R3	42	4	3.6781	2	10.7365	3	22	10.4748	1589
2	R3	42	5	4.9783	2	13.401	2	26	17.403	2640
2	R3	42	1	4.0184	3	0.283	0	3	0.2966	45
2	R3	42	2	3.5741	3	0.4539	0	6	0.4219	64
2	R3	42	3	4.4519	3	0.547	0	3	0.6526	99
2	R3	42	4	3.6781	3	0.4662	0	4	0.4549	69
2	R3	42	5	4.9783	3	0.5838	0	4	0.7581	115
2	R3	43	1	5.3683	1	15.6337	6	28	20.8177	3158
2	R3	43	2	3.1889	1	19.6557	8	32	15.8078	2398
2	R3	43	3	3.5014	1	15.2963	5	27	13.6126	2065
2	R3	43	4	3.4978	1	16.3008	4	30	14.2916	2168
2	R3	43	5	3.9151	1	18.6824	2	36	18.227	2765
2	R3	43	1	5.3683	2	11.6584	5	26	15.5243	2355
2	R3	43	2	3.1889	2	10.6311	3	19	8.5499	1297
2	R3	43	3	3.5014	2	10.7778	4	20	9.5914	1455
2	R3	43	4	3.4978	2	10.7444	2	21	9.4201	1429
2	R3	43	5	3.9151	2	12.8446	3	29	12.5315	1901
2	R3	43	1	5.3683	3	0.5347	0	3	0.7119	108
2	R3	43	2	3.1889	3	0.5	0	3	0.4021	61
2	R3	43	3	3.5014	3	0.5778	0	4	0.5142	78
2	R3	43	4	3.4978	3	0.5414	0	3	0.4746	72
2	R3	43	5	3.9151	3	0.5541	0	3	0.5405	82
2	R3	44	1	3.5726	1	34.3571	8	70	31.7078	4810
2	R3	44	2	4.9376	1	32.3245	16	51	40.06	6077
2	R3	44	3	2.455	1	19.9574	7	38	12.3667	1876
2	R3	44	4	4.9956	1	20.6105	7	38	25.8145	3916
2	R3	44	5	4.5264	1	27.3977	14	48	30.8838	4685
2	R3	44	1	3.5726	2	10.8286	0	21	9.9936	1516
2	R3	44	2	4.9376	2	15.4255	4	29	19.117	2900
2	R3	44	3	2.455	2	12.2447	3	29	7.5875	1151
2	R3	44	4	4.9956	2	9.1211	2	18	11.424	1733
2	R3	44	5	4.5264	2	13.1871	1	29	14.8651	2255
2	R3	44	1	3.5726	3	0.4643	0	3	0.4285	65
2	R3	44	2	4.9376	3	0.5904	0	4	0.7317	111
2	R3	44	3	2.455	3	0.5745	0	5	0.356	54
2	R3	44	4	4.9956	3	0.4474	0	4	0.5603	85
2	R3	44	5	4.5264	3	0.5497	0	4	0.6197	94
2	R3	45	1	2.5203	1	25.5895	14	40	16.0253	2431
2	R3	45	2	5.4075	1	27.9324	13	51	38.1153	5782
2	R3	45	3	3.3449	1	27.848	7	46	22.947	3481
2	R3	45	4	3.0594	1	27.4237	9	41	21.3319	3236
2	R3	45	5	3.5502	1	23.7594	13	45	20.8309	3160
2	R3	45	1	2.5203	2	12.3368	4	25	7.7259	1172
2	R3	45	2	5.4075	2	13.8937	2	26	18.9588	2876
2	R3	45	3	3.3449	2	16.768	3	28	13.817	2096
2	R3	45	4	3.0594	2	13.8559	4	26	10.778	1635
2	R3	45	5	3.5502	2	16.3459	8	28	14.3311	2174
2	R3	45	1	2.5203	3	0.3684	0	3	0.2307	35
2	R3	45	2	5.4075	3	0.5459	0	3	0.7449	113
2	R3	45	3	3.3449	3	0.64	0	4	0.5274	80
2	R3	45	4	3.0594	3	0.661	0	4	0.5142	78
2	R3	45	5	3.5502	3	0.812	0	4	0.7119	108
2	R3	46	1	4.7449	1	12.2713	2	30	15.2079	2307
2	R3	46	2	3.7666	1	15.5894	3	29	15.5177	2354
2	R3	46	3	4.8426	1	7.3093	1	18	9.3475	1418
2	R3	46	4	4.6115	1	12.5156	4	25	15.8407	2403
2	R3	46	5	3.8138	1	11.1321	3	23	11.6679	1770
2	R3	46	1	4.7449	2	5.4894	0	13	6.803	1032
2	R3	46	2	3.7666	2	6.947	1	15	6.9151	1049
2	R3	46	3	4.8426	2	4.3402	0	11	5.5505	842
2	R3	46	4	4.6115	2	6.0885	1	15	7.7061	1169
2	R3	46	5	3.8138	2	6.522	0	14	6.836	1037
2	R3	46	1	4.7449	3	0.2021	0	4	0.2505	38
2	R3	46	2	3.7666	3	0.2517	0	2	0.2505	38
2	R3	46	3	4.8426	3	0.2165	0	3	0.2769	42
2	R3	46	4	4.6115	3	0.1875	0	2	0.2373	36
2	R3	46	5	3.8138	3	0.3333	0	4	0.3494	53
2	R3	47	1	4.6938	1	9.9454	2	20	11.9976	1820
2	R3	47	2	3.5351	1	15.7226	6	30	14.1993	2154
2	R3	47	3	2.8202	1	10.5138	2	21	7.5545	1146
2	R3	47	4	2.8136	1	13.9346	2	25	9.8288	1491
2	R3	47	5	4.1363	1	7.3418	1	19	7.6468	1160
2	R3	47	1	4.6938	2	5.8525	0	14	7.0601	1071
2	R3	47	2	3.5351	2	6.2336	1	12	5.6296	854
2	R3	47	3	2.8202	2	4.1009	0	10	2.9467	447
2	R3	47	4	2.8136	2	6.4486	1	18	4.5485	690
2	R3	47	5	4.1363	2	3.6709	0	10	3.8234	580
2	R3	47	1	4.6938	3	0.2459	0	2	0.2966	45
2	R3	47	2	3.5351	3	0.2409	0	3	0.2175	33
2	R3	47	3	2.8202	3	0.1743	0	3	0.1252	19
2	R3	47	4	2.8136	3	0.3271	0	3	0.2307	35
2	R3	47	5	4.1363	3	0.1772	0	2	0.1846	28
2	R3	48	1	5.0377	1	16.1562	2	29	20.4486	3102
2	R3	48	2	4.4997	1	12.1477	1	24	14.0938	2138
2	R3	48	3	3.5158	1	16.9084	6	35	14.6014	2215
2	R3	48	4	3.7957	1	18.9792	6	37	18.0161	2733
2	R3	48	5	4.1852	1	7.8221	0	18	8.4049	1275
2	R3	48	1	5.0377	2	8.1562	1	16	10.3232	1566
2	R3	48	2	4.4997	2	5.3864	0	13	6.2493	948
2	R3	48	3	3.5158	2	8.9771	2	17	7.7523	1176
2	R3	48	4	3.7957	2	8.625	2	18	8.1873	1242
2	R3	48	5	4.1852	2	3.6503	0	13	3.9223	595
2	R3	48	1	5.0377	3	0.3385	0	3	0.4285	65
2	R3	48	2	4.4997	3	0.2727	0	3	0.3164	48
2	R3	48	3	3.5158	3	0.4962	0	3	0.4285	65
2	R3	48	4	3.7957	3	0.4792	0	5	0.4549	69
2	R3	48	5	4.1852	3	0.1718	0	2	0.1846	28
2	R3	49	1	4.5311	1	10.9943	4	21	12.6106	1913
2	R3	49	2	3.3837	1	12.9225	3	23	10.989	1667
2	R3	49	3	4.8067	1	9.5426	2	22	11.8262	1794
2	R3	49	4	4.7744	1	9.5385	1	22	11.4438	1736
2	R3	49	5	4.1614	1	11.0818	2	22	11.6152	1762
2	R3	49	1	4.5311	2	5.2586	0	13	6.0317	915
2	R3	49	2	3.3837	2	7.1318	1	16	6.0647	920
2	R3	49	3	4.8067	2	4.6596	0	13	5.7746	876
2	R3	49	4	4.7744	2	4.989	0	15	5.9856	908
2	R3	49	5	4.1614	2	6.4403	1	13	6.7503	1024
2	R3	49	1	4.5311	3	0.2011	0	2	0.2307	35
2	R3	49	2	3.3837	3	0.3256	0	2	0.2769	42
2	R3	49	3	4.8067	3	0.133	0	3	0.1648	25
2	R3	49	4	4.7744	3	0.2253	0	4	0.2703	41
2	R3	49	5	4.1614	3	0.2893	0	3	0.3032	46
2	R3	50	1	4.4203	1	13.4753	3	28	14.3905	2183
2	R3	50	2	3.418	1	24.5191	12	46	21.1737	3212
2	R3	50	3	6.2462	1	10.3675	1	29	15.9923	2426
2	R3	50	4	4.728	1	10.8415	3	23	13.0786	1984
2	R3	50	5	3.3627	1	18.3969	9	31	15.8869	2410
2	R3	50	1	4.4203	2	7.4074	2	16	7.9105	1200
2	R3	50	2	3.418	2	12.2519	3	25	10.5803	1605
2	R3	50	3	6.2462	2	5.2906	0	17	8.161	1238
2	R3	50	4	4.728	2	6.0219	1	13	7.2645	1102
2	R3	50	5	3.3627	2	9.8397	2	22	8.4972	1289
2	R3	50	1	4.4203	3	0.3025	0	3	0.323	49
2	R3	50	2	3.418	3	0.3969	0	3	0.3428	52
2	R3	50	3	6.2462	3	0.2265	0	4	0.3494	53
2	R3	50	4	4.728	3	0.2732	0	3	0.3296	50
2	R3	50	5	3.3627	3	0.3511	0	4	0.3032	46
2	R3	51	1	4.8788	1	23.4044	9	41	28.2338	4283
2	R3	51	2	5.0262	1	15.3069	4	30	19.0708	2893
2	R3	51	3	4.8962	1	18.5484	5	32	22.7426	3450
2	R3	51	4	3.755	1	23.8333	11	41	21.6813	3289
2	R3	51	5	3.4796	1	17.5725	6	29	15.1749	2302
2	R3	51	1	4.8788	2	12.4262	4	29	14.9903	2274
2	R3	51	2	5.0262	2	6.8148	1	16	8.4906	1288
2	R3	51	3	4.8962	2	10.4731	2	19	12.8413	1948
2	R3	51	4	3.755	2	9.558	3	21	8.6949	1319
2	R3	51	5	3.4796	2	8.7023	2	20	7.5149	1140
2	R3	51	1	4.8788	3	0.5792	0	5	0.6988	106
2	R3	51	2	5.0262	3	0.2275	0	2	0.2835	43
2	R3	51	3	4.8962	3	0.5108	0	4	0.6262	95
2	R3	51	4	3.755	3	0.3478	0	3	0.3164	48
2	R3	51	5	3.4796	3	0.3817	0	4	0.3296	50
2	R3	52	1	4.4993	1	8.0751	2	18	9.2091	1397
2	R3	52	2	6.009	1	11.2096	2	30	16.9218	2567
2	R3	52	3	4.3123	1	10.8182	3	23	11.7668	1785
2	R3	52	4	3.4279	1	10.797	4	25	9.4662	1436
2	R3	52	5	2.4768	1	11.5258	2	22	7.3699	1118
2	R3	52	1	4.4993	2	2.6821	0	8	3.0587	464
2	R3	52	2	6.009	2	3.5197	0	10	5.3132	806
2	R3	52	3	4.3123	2	3.6667	0	9	3.9882	605
2	R3	52	4	3.4279	2	2.8797	0	8	2.5248	383
2	R3	52	5	2.4768	2	4.5052	0	11	2.8807	437
2	R3	52	1	4.4993	3	0.0925	0	2	0.1055	16
2	R3	52	2	6.009	3	0.131	0	2	0.1978	30
2	R3	52	3	4.3123	3	0.1515	0	3	0.1648	25
2	R3	52	4	3.4279	3	0.1579	0	3	0.1384	21
2	R3	52	5	2.4768	3	0.134	0	1	0.0857	13
2	R3	53	1	4.5506	1	18.9419	6	38	21.4769	3258
2	R3	53	2	4.7891	1	13.3149	2	26	15.8869	2410
2	R3	53	3	4.4091	1	15.5119	4	30	17.1789	2606
2	R3	53	4	4.1454	1	16.2468	6	30	16.9218	2567
2	R3	53	5	2.7582	1	18.9907	6	33	13.5203	2051
2	R3	53	1	4.5506	2	10.1686	2	24	11.5295	1749
2	R3	53	2	4.7891	2	7.8011	0	20	9.308	1412
2	R3	53	3	4.4091	2	7.3631	2	17	8.1544	1237
2	R3	53	4	4.1454	2	9.4304	0	19	9.8222	1490
2	R3	53	5	2.7582	2	9.3889	3	17	6.6843	1014
2	R3	53	1	4.5506	3	0.3953	0	3	0.4483	68
2	R3	53	2	4.7891	3	0.3094	0	2	0.3692	56
2	R3	53	3	4.4091	3	0.3631	0	3	0.4021	61
2	R3	53	4	4.1454	3	0.3608	0	3	0.3757	57
2	R3	53	5	2.7582	3	0.3796	0	3	0.2703	41
2	R3	54	1	3.702	1	12.9643	3	24	11.9646	1815
2	R3	54	2	4.521	1	13.1065	4	32	14.6014	2215
2	R3	54	3	4.0777	1	13.7632	5	26	13.7906	2092
2	R3	54	4	3.5686	1	11.2348	3	19	9.776	1483
2	R3	54	5	4.3977	1	8.869	1	20	9.8222	1490
2	R3	54	1	3.702	2	10.6214	3	21	9.8024	1487
2	R3	54	2	4.521	2	7.1302	2	15	7.9434	1205
2	R3	54	3	4.0777	2	9.4605	3	18	9.4794	1438
2	R3	54	4	3.5686	2	13.1591	6	25	11.4504	1737
2	R3	54	5	4.3977	2	5.5893	0	14	6.1899	939
2	R3	54	1	3.702	3	0.4643	0	3	0.4285	65
2	R3	54	2	4.521	3	0.3669	0	3	0.4087	62
2	R3	54	3	4.0777	3	0.4211	0	3	0.4219	64
2	R3	54	4	3.5686	3	0.5833	0	3	0.5076	77
2	R3	54	5	4.3977	3	0.2321	0	2	0.2571	39
2	R3	55	1	3.884	1	11.9463	3	25	11.7339	1780
2	R3	55	2	4.2496	1	7.1118	1	17	7.5479	1145
2	R3	55	3	2.9269	1	6.5676	1	13	4.8056	729
2	R3	55	4	3.249	1	9.0082	1	18	7.2447	1099
2	R3	55	5	3.4423	1	8.8872	2	19	7.7918	1182
2	R3	55	1	3.884	2	4.7718	0	13	4.687	711
2	R3	55	2	4.2496	2	4.0186	0	11	4.2651	647
2	R3	55	3	2.9269	2	3.7477	0	8	2.7423	416
2	R3	55	4	3.249	2	4.1475	0	12	3.3356	506
2	R3	55	5	3.4423	2	2.7895	0	8	2.4457	371
2	R3	55	1	3.884	3	0.2282	0	3	0.2241	34
2	R3	55	2	4.2496	3	0.1491	0	2	0.1582	24
2	R3	55	3	2.9269	3	0.1712	0	3	0.1252	19
2	R3	55	4	3.249	3	0.1803	0	2	0.145	22
2	R3	55	5	3.4423	3	0.1504	0	2	0.1318	20
2	R3	56	1	4.588	1	10.733	3	19	12.4524	1889
2	R3	56	2	4.7753	1	9.5769	3	24	11.49	1743
2	R3	56	3	4.7222	1	9.0339	1	23	10.5407	1599
2	R3	56	4	3.8432	1	8.9801	1	24	8.9388	1356
2	R3	56	5	4.6068	1	9.6802	0	19	10.9758	1665
2	R3	56	1	4.588	2	9.6193	2	21	11.1604	1693
2	R3	56	2	4.7753	2	5.9231	0	15	7.1062	1078
2	R3	56	3	4.7222	2	6.113	1	14	7.1326	1082
2	R3	56	4	3.8432	2	6.7483	0	16	6.7173	1019
2	R3	56	5	4.6068	2	7	1	15	7.9368	1204
2	R3	56	1	4.588	3	0.5057	0	4	0.5867	89
2	R3	56	2	4.7753	3	0.2473	0	2	0.2966	45
2	R3	56	3	4.7222	3	0.3559	0	4	0.4153	63
2	R3	56	4	3.8432	3	0.3179	0	2	0.3164	48
2	R3	56	5	4.6068	3	0.2616	0	3	0.2966	45
2	R3	57	1	4.2723	1	16.3793	2	35	18.7874	2850
2	R3	57	2	4.7953	1	16.3209	5	31	20.119	3052
2	R3	57	3	4.8435	1	16.285	4	36	20.7188	3143
2	R3	57	4	3.7859	1	14.7338	6	32	14.9574	2269
2	R3	57	5	3.6543	1	20.9054	5	37	20.3958	3094
2	R3	57	1	4.2723	2	7.3333	1	20	8.4115	1276
2	R3	57	2	4.7953	2	7.4225	1	16	9.1498	1388
2	R3	57	3	4.8435	2	7.0829	1	16	9.0113	1367
2	R3	57	4	3.7859	2	7.6818	2	15	7.7984	1183
2	R3	57	5	3.6543	2	10.8176	3	21	10.5539	1601
2	R3	57	1	4.2723	3	0.2299	0	2	0.2637	40
2	R3	57	2	4.7953	3	0.2567	0	2	0.3164	48
2	R3	57	3	4.8435	3	0.3368	0	2	0.4285	65
2	R3	57	4	3.7859	3	0.3377	0	3	0.3428	52
2	R3	57	5	3.6543	3	0.473	0	4	0.4614	70
2	R3	58	1	2.5136	1	14.3039	4	27	9.6178	1459
2	R3	58	2	3.6772	1	12.1027	3	23	11.6482	1767
2	R3	58	3	3.5676	1	11.8662	2	28	11.1076	1685
2	R3	58	4	3.7894	1	17.3377	7	30	17.258	2618
2	R3	58	5	4.2039	1	11.0765	3	21	12.4129	1883
2	R3	58	1	2.5136	2	8.0588	2	16	5.4187	822
2	R3	58	2	3.6772	2	9.3836	2	20	9.0311	1370
2	R3	58	3	3.5676	2	10.669	4	18	9.987	1515
2	R3	58	4	3.7894	2	9.4238	2	19	9.3805	1423
2	R3	58	5	4.2039	2	9.5412	1	19	10.6923	1622
2	R3	58	1	2.5136	3	0.4314	0	3	0.2901	44
2	R3	58	2	3.6772	3	0.363	0	2	0.3494	53
2	R3	58	3	3.5676	3	0.3873	0	4	0.3626	55
2	R3	58	4	3.7894	3	0.4305	0	5	0.4285	65
2	R3	58	5	4.2039	3	0.4176	0	4	0.468	71
2	R3	59	1	4.1442	1	11.4364	2	20	12.4392	1887
2	R3	59	2	4.4879	1	12.6193	2	27	14.641	2221
2	R3	59	3	4.5617	1	11.875	4	24	14.4037	2185
2	R3	59	4	5.6484	1	8.4361	0	19	12.6238	1915
2	R3	59	5	4.0885	1	13.0183	4	24	14.074	2135
2	R3	59	1	4.1442	2	5.1333	0	13	5.5835	847
2	R3	59	2	4.4879	2	7.2386	0	15	8.3983	1274
2	R3	59	3	4.5617	2	6.3315	1	12	7.6798	1165
2	R3	59	4	5.6484	2	4.2863	0	12	6.4141	973
2	R3	59	5	4.0885	2	6.3963	1	16	6.9151	1049
2	R3	59	1	4.1442	3	0.1333	0	1	0.145	22
2	R3	59	2	4.4879	3	0.2102	0	2	0.2439	37
2	R3	59	3	4.5617	3	0.25	0	3	0.3032	46
2	R3	59	4	5.6484	3	0.141	0	2	0.2109	32
2	R3	59	5	4.0885	3	0.2622	0	4	0.2835	43
2	R2	60	1	3.9811	1	51.1152	26	96	55.5974	8434
2	R2	60	2	4.1411	1	50.5417	18	90	55.9732	8491
2	R2	60	3	3.5903	1	35.5862	20	54	34.015	5160
2	R2	60	4	3.9066	1	25.3457	8	47	27.067	4106
2	R2	60	5	4.0971	1	33.7044	17	54	35.3269	5359
2	R2	60	1	3.9811	2	8.697	2	20	9.4596	1435
2	R2	60	2	4.1411	2	7.5595	1	19	8.3719	1270
2	R2	60	3	3.5903	2	4.9241	0	13	4.7067	714
2	R2	60	4	3.9066	2	5.142	0	12	5.4912	833
2	R2	60	5	4.0971	2	5.478	0	13	5.7417	871
2	R2	60	1	3.9811	3	0.4	0	4	0.4351	66
2	R2	60	2	4.1411	3	0.2917	0	2	0.323	49
2	R2	60	3	3.5903	3	0.1586	0	2	0.1516	23
2	R2	60	4	3.9066	3	0.1914	0	3	0.2044	31
2	R2	60	5	4.0971	3	0.2264	0	3	0.2373	36
2	R2	61	1	3.6484	1	47.8582	27	76	44.4832	6748
2	R2	61	2	4.0032	1	18.9481	7	33	19.2356	2918
2	R2	61	3	2.8287	1	38.6937	18	63	28.3129	4295
2	R2	61	4	3.2219	1	44.0472	25	74	36.876	5594
2	R2	61	5	3.8836	1	29.9396	6	51	29.4072	4461
2	R2	61	1	3.6484	2	11.156	4	22	10.3693	1573
2	R2	61	2	4.0032	2	3.9805	0	12	4.0409	613
2	R2	61	3	2.8287	2	9.9459	2	19	7.2776	1104
2	R2	61	4	3.2219	2	11.2835	4	22	9.4464	1433
2	R2	61	5	3.8836	2	8.0805	0	20	7.9368	1204
2	R2	61	1	3.6484	3	0.4752	0	5	0.4417	67
2	R2	61	2	4.0032	3	0.1623	0	3	0.1648	25
2	R2	61	3	2.8287	3	0.3423	0	3	0.2505	38
2	R2	61	4	3.2219	3	0.3386	0	3	0.2835	43
2	R2	61	5	3.8836	3	0.2819	0	3	0.2769	42
2	R2	62	1	4.1614	1	68.4913	30	112	78.1093	11849
2	R2	62	2	3.398	1	70.9507	31	111	66.415	10075
2	R2	62	3	4.5814	1	49.6033	23	94	60.1657	9127
2	R2	62	4	3.6241	1	44.8828	23	86	42.9011	6508
2	R2	62	5	4.3616	1	89.7356	47	129	102.928	15614
2	R2	62	1	4.1614	2	27.2948	7	44	31.1277	4722
2	R2	62	2	3.398	2	24.4366	12	42	22.8745	3470
2	R2	62	3	4.5814	2	22.6793	7	45	27.5087	4173
2	R2	62	4	3.6241	2	19.4138	6	34	18.5567	2815
2	R2	62	5	4.3616	2	36.7414	17	59	42.143	6393
2	R2	62	1	4.1614	3	1.0462	0	6	1.1932	181
2	R2	62	2	3.398	3	0.9577	0	6	0.8965	136
2	R2	62	3	4.5814	3	1.0489	0	6	1.2723	193
2	R2	62	4	3.6241	3	0.8069	0	4	0.7713	117
2	R2	62	5	4.3616	3	1.7069	0	7	1.9578	297
2	R2	63	1	4.9313	1	26.2105	11	53	32.8285	4980
2	R2	63	2	2.5334	1	25.3333	11	38	17.0339	2584
2	R2	63	3	3.8048	1	31.6582	12	49	32.9735	5002
2	R2	63	4	4.2921	1	26.7797	8	51	31.2464	4740
2	R2	63	5	3.9737	1	30.0357	12	53	33.2635	5046
2	R2	63	1	4.9313	2	9.2474	2	19	11.5823	1757
2	R2	63	2	2.5334	2	9.6471	2	17	6.4866	984
2	R2	63	3	3.8048	2	10.3608	1	19	10.7912	1637
2	R2	63	4	4.2921	2	7.1017	0	16	8.2862	1257
2	R2	63	5	3.9737	2	12.3036	3	26	13.6258	2067
2	R2	63	1	4.9313	3	0.3842	0	3	0.4812	73
2	R2	63	2	2.5334	3	0.402	0	2	0.2703	41
2	R2	63	3	3.8048	3	0.4177	0	4	0.4351	66
2	R2	63	4	4.2921	3	0.3446	0	6	0.4021	61
2	R2	63	5	3.9737	3	0.5179	0	5	0.5735	87
2	R2	64	1	5.1785	1	29.6587	16	48	40.6664	6169
2	R2	64	2	3.7253	1	32.7297	11	54	31.9319	4844
2	R2	64	3	4.1705	1	36.3275	15	56	40.9499	6212
2	R2	64	4	4.4118	1	42.631	13	79	52.5519	7972
2	R2	64	5	3.9814	1	28.375	15	44	29.928	4540
2	R2	64	1	5.1785	2	18.9952	7	40	26.0452	3951
2	R2	64	2	3.7253	2	17.8514	6	32	17.4162	2642
2	R2	64	3	4.1705	2	20.0877	6	40	22.6437	3435
2	R2	64	4	4.4118	2	21.738	7	38	26.7967	4065
2	R2	64	5	3.9814	2	16.3687	6	34	17.2646	2619
2	R2	64	1	5.1785	3	0.7788	0	4	1.0679	162
2	R2	64	2	3.7253	3	0.8378	0	5	0.8174	124
2	R2	64	3	4.1705	3	0.8421	0	4	0.9493	144
2	R2	64	4	4.4118	3	0.8877	0	7	1.0943	166
2	R2	64	5	3.9814	3	0.4688	0	3	0.4944	75
2	R2	65	1	4.6846	1	32.3351	16	56	40.7126	6176
2	R2	65	2	4.8282	1	38.9602	24	63	51.6224	7831
2	R2	65	3	4.7359	1	38.6043	16	62	47.5881	7219
2	R2	65	4	5.8851	1	26.9833	10	52	42.5122	6449
2	R2	65	5	4.8865	1	42.4974	20	69	54.6284	8287
2	R2	65	1	4.6846	2	10.5393	2	20	13.2698	2013
2	R2	65	2	4.8282	2	13.2836	5	24	17.6008	2670
2	R2	65	3	4.7359	2	13.4332	3	27	16.5593	2512
2	R2	65	4	5.8851	2	8.7029	1	18	13.7115	2080
2	R2	65	5	4.8865	2	16.4513	4	32	21.1473	3208
2	R2	65	1	4.6846	3	0.4241	0	4	0.534	81
2	R2	65	2	4.8282	3	0.5771	0	4	0.7647	116
2	R2	65	3	4.7359	3	0.5561	0	3	0.6856	104
2	R2	65	4	5.8851	3	0.4184	0	5	0.6592	100
2	R2	65	5	4.8865	3	0.6769	0	4	0.8702	132
2	R2	66	1	4.7986	1	23.2834	8	41	28.7018	4354
2	R2	66	2	3.0316	1	25.425	14	44	20.1124	3051
2	R2	66	3	4.2538	1	25.5444	8	41	28.4579	4317
2	R2	66	4	4.8659	1	22.8985	8	37	29.7368	4511
2	R2	66	5	6.4096	1	11.8661	2	27	19.8685	3014
2	R2	66	1	4.7986	2	14.4652	4	32	17.8315	2705
2	R2	66	2	3.0316	2	22.7333	8	37	17.9831	2728
2	R2	66	3	4.2538	2	15.3077	5	27	17.0537	2587
2	R2	66	4	4.8659	2	15.2487	7	25	19.8026	3004
2	R2	66	5	6.4096	2	8.3346	0	26	13.9554	2117
2	R2	66	1	4.7986	3	0.631	0	5	0.7779	118
2	R2	66	2	3.0316	3	1.0333	0	6	0.8174	124
2	R2	66	3	4.2538	3	0.6864	0	4	0.7647	116
2	R2	66	4	4.8659	3	0.8122	0	5	1.0547	160
2	R2	66	5	6.4096	3	0.2559	0	4	0.4285	65
2	R2	67	1	4.3459	1	45.9191	19	69	52.3673	7944
2	R2	67	2	3.0237	1	46.5285	25	74	37.7264	5723
2	R2	67	3	3.8393	1	42.0769	19	70	43.2703	6564
2	R2	67	4	3.9288	1	65.9679	33	109	67.8389	10291
2	R2	67	5	4.3141	1	50.0335	23	83	59.0385	8956
2	R2	67	1	4.3459	2	14.3757	5	25	16.3945	2487
2	R2	67	2	3.0237	2	18.2927	6	33	14.8321	2250
2	R2	67	3	3.8393	2	16.4103	5	28	16.8757	2560
2	R2	67	4	3.9288	2	23.3462	7	39	24.0083	3642
2	R2	67	5	4.3141	2	17.9274	8	31	21.1539	3209
2	R2	67	1	4.3459	3	0.5549	0	4	0.6328	96
2	R2	67	2	3.0237	3	0.878	0	7	0.7119	108
2	R2	67	3	3.8393	3	0.4936	0	3	0.5076	77
2	R2	67	4	3.9288	3	0.8462	0	5	0.8702	132
2	R2	67	5	4.3141	3	0.6816	0	6	0.8042	122
2	R2	68	1	3.7492	1	45.027	12	71	43.9295	6664
2	R2	68	2	2.8775	1	33.213	21	55	23.6457	3587
2	R2	68	3	2.6571	1	29.2941	14	51	19.6971	2988
2	R2	68	4	3.4921	1	37.5682	16	65	32.69	4959
[truncated: 821 more rows]

## Sheet: Fig.6b+Fig.S13
Category	Treatment (H= high, L=low, N= nitrogen, P=phosphate)	Arbuscule (per plant)	ROI area (arbuscule)	mean GFP (photon count)	min GFP (photon count)	max GFP (photon count)	integrated Density GFP (photon count)	Raw Integrated Density GFP (photon count)	mean RFP (photon count)	min RFP (photon count)	max RFP (photon count)	integrated Density RFP (photon count)	Raw Integrated Density RFP (photon count)	mean RFP:GFP (photon count ratio)
HNHP_1	HNHP	1	866.872	34.3255	0	246	29755.8	12680939	6.0162	0	107	5215.26	2222571	0.175269
HNHP_1	HNHP	2	791.049	27.4713	0	206	21731.1	9261090	5.7824	0	111	4574.15	1949349	0.210489
HNHP_1	HNHP	3	971.803	61.3764	0	255	59645.8	13756851	19.6066	0	167	19053.8	4394612	0.319449
HNHP_1	HNHP	4	1168.18	26.4375	0	199	30883.9	3892399	11.6084	0	112	13560.8	1709105	0.439088
HNHP_1	HNHP	5	743.435	38.9316	0	244	28943.1	39730700	20.6705	0	150	15367.2	21094768	0.530944
HNHP_2	HNHP	1	867.702	45.4361	0	247	39425.1	14473231	12.012	0	116	10422.8	3826291	0.264371
HNHP_2	HNHP	2	623.237	37.0574	0	255	23095.6	8478550	3.2163	0	69	2004.52	735874	0.0867924
HNHP_2	HNHP	3	792.929	40.5173	0	255	32127.3	11794184	12.3209	0	177	9769.62	3586501	0.30409
HNHP_2	HNHP	4	1183.85	42.4246	0	255	50224.5	18437773	12.8725	0	170	15239.1	5594380	0.303421
HNHP_2	HNHP	5	554.102	38.2342	0	218	21185.6	7777401	10.6451	0	103	5898.45	2165365	0.278418
HNHP_2	HNHP	6	867.004	42.8917	0	255	37187.2	19453211	14.817	0	147	12846.4	6720166	0.345451
HNHP_2	HNHP	7	939.039	29.983	0	220	28155.2	14728439	12.2847	0	125	11535.8	6034549	0.409722
HNHP_2	HNHP	8	661.689	29.2593	0	233	19360.6	10127830	11.4767	0	106	7594.01	3972546	0.392241
HNHP_2	HNHP	9	258.387	56.0914	0	253	14493.3	7581646	20.9247	0	156	5406.67	2828312	0.373046
HNHP_2	HNHP	10	308.874	44.8423	0	255	13850.6	7245489	11.86	0	135	3663.26	1916308	0.264482
HNHP_2	HNHP	11	1146.79	49.4074	0	255	56659.9	16040761	19.9446	0	147	22872.2	6475264	0.403676
HNHP_2	HNHP	12	357.306	49.8835	0	255	17823.7	29548218	19.9311	0	187	7121.49	11806038	0.399553
HNHP_2	HNHP	13	610.273	17.4069	0	183	10623	3347855	3.78	0	53	2306.85	727008	0.217155
HNHP_2	HNHP	14	175.407	20.0569	0	131	3518.12	1108743	4.9892	0	61	875.136	275801	0.248752
HNHP_2	HNHP	15	749.939	24.2307	0	188	18171.6	8402722	6.4991	0	71	4873.97	2253774	0.268218
HNHP_2	HNHP	16	480.094	28.6303	0	226	13745.2	13505251	8.8511	0	121	4249.35	4175157	0.309151
HNHP_2	HNHP	17	346.27	38.0714	0	242	13183	12952796	12.1174	0	115	4195.91	4122645	0.318281
HNHP_2	HNHP	18	316.344	21.6269	0	180	6841.55	6722090	5.7935	0	105	1832.75	1800751	0.267884
HNHP_2	HNHP	19	1091.65	39.4834	0	244	43102.2	45339460	12.4054	0	110	13542.4	14245304	0.314193
HNHP_2	HNHP	20	797.229	39.3232	0	255	31349.6	14078831	10.8514	0	95	8651.01	3885098	0.275954
HNHP_3	HNHP	1	885.295	24.4312	0	235	21628.8	27471525	37.8172	0	202	33479.3	42523324	1.54791
HNHP_3	HNHP	3	523.267	30.3987	0	255	15906.7	17626219	15.4706	0	155	8095.25	8970373	0.508923
HNHP_3	HNHP	4	688.081	27.1857	0	255	18705.9	20728119	20.8404	0	170	14339.9	15890065	0.766594
HNHP_3	HNHP	5	955.259	26.2845	0	255	25108.5	9309169	22.9054	0	185	21880.6	8112381	0.871441
HNHP_3	HNHP	6	230.334	37.9615	0	255	8743.82	3241832	31.3928	0	183	7230.84	2680883	0.826964
HNHP_3	HNHP	7	1027.94	29.0542	0	232	29866.1	31011937	26.228	0	203	26960.9	27995290	0.902727
HNHP_3	HNHP	8	1184.08	24.0451	0	222	28471.5	35463796	9.9916	0	116	11830.9	14736426	0.415536
HNHP_3	HNHP	9	793.84	26.0014	0	255	20641	7171197	20.6329	0	164	16379.3	5690563	0.79353
HNLP_1	HNLP	1	338.717	20.1603	0	170	6828.62	7274875	40.7616	0	208	13806.6	14708891	2.02187
HNLP_1	HNLP	2	644.023	16.9039	0	178	10886.5	11597918	49.0551	0	249	31592.6	33657222	2.902
HNLP_1	HNLP	3	645.863	17.4186	0	170	11250	11985215	18.3388	0	171	11844.4	12618409	1.05283
HNLP_1	HNLP	4	852.307	21.6607	0	255	18461.6	17215143	19.0022	0	205	16195.7	15102210	0.877266
HNLP_1	HNLP	5	551.176	21.3938	0	233	11791.8	10995626	13.906	0	143	7664.67	7147181	0.650001
HNLP_1	HNLP	6	770.674	26.3017	0	255	20270	25487587	26.7065	0	193	20582	25879885	1.01539
HNLP_1	HNLP	7	866.485	14.3577	0	200	12440.8	10557802	15.8856	0	138	13764.6	11681266	1.10642
HNLP_1	HNLP	8	788.119	15.4704	0	200	12192.5	4304048	20.196	0	138	15916.9	5618769	1.30546
HNLP_1	HNLP	9	537.92	7.7267	0	108	4156.36	1896578	13.6523	0	99	7343.85	3351057	1.7669
HNLP_1	HNLP	10	538.932	11.5054	0	140	6200.61	2829388	11.4966	0	96	6195.9	2827236	0.999235
HNLP_1	HNLP	11	1057.03	31.9565	0	255	33779	13757010	35.2955	0	223	37308.5	15194430	1.10449
HNLP_1	HNLP	12	758.162	52.7545	0	255	39996.4	53842629	30.9028	0	254	23429.3	31540225	0.585785
HNLP_1	HNLP	13	258.631	34.4684	0	230	8914.6	12000705	25.1283	0	171	6498.95	8748790	0.729024
HNLP_1	HNLP	14	116.089	25.3723	0	214	2945.44	3965106	22.2172	0	136	2579.17	3472042	0.875648
HNLP_1	HNLP	15	137.263	36.1404	0	229	4960.75	6678097	25.407	0	140	3487.44	4694748	0.703008
HNLP_3	HNLP	1	393.245	51.3385	0	255	20188.6	8413608	27.8684	0	159	10959.1	4567209	0.542836
HNLP_3	HNLP	2	361.151	42.7446	0	231	15437.3	10679490	46.3196	0	199	16728.4	11572680	1.08364
HNLP_3	HNLP	3	170.46	28.6209	0	246	4878.72	3375096	31.2734	0	141	5330.86	3687881	1.09268
HNLP_3	HNLP	4	676.409	24.3907	0	248	16498.1	14234107	29.4784	0	213	19939.5	17203223	1.20859
HNLP_3	HNLP	5	621.136	19.2742	0	222	11971.9	10328998	22.7398	0	181	14124.5	12186259	1.17981
HNLP_3	HNLP	6	330.153	28.1704	0	255	9300.54	8024253	31.2359	0	201	10312.6	8897465	1.10882
HNLP_3	HNLP	7	376.434	25.3244	0	248	9532.96	8224774	26.5929	0	175	10010.5	8636771	1.05009
HNLP_3	HNLP	8	533.35	22.7877	0	242	12153.8	3374282	21.0703	0	181	11237.9	3119990	0.924635
HNLP_3	HNLP	9	838.311	20.1724	0	219	16910.7	4694956	22.7544	0	141	19075.3	5295911	1.128
HNLP_3	HNLP	10	266.057	34.7078	0	249	9234.26	2563726	26.9843	0	155	7179.36	1993220	0.777471
HNLP_3	HNLP	11	714.587	25.8221	0	240	18452.1	4513288	15.3875	0	129	10995.7	2689483	0.595904
HNLP_3	HNLP	12	445.558	31.5659	0	255	14064.4	3440079	26.7304	0	192	11909.9	2913106	0.846813
HNLP_3	HNLP	13	607.549	25.3063	0	254	15374.8	3760589	29.7652	0	246	18083.8	4423191	1.1762
HNLP_3	HNLP	14	512.739	27.0945	0	203	13892.4	3398007	28.7804	0	162	14756.8	3609433	1.06222
HNLP_3	HNLP	15	338.287	23.8732	0	172	8075.98	1975339	28.1273	0	147	9515.08	2327334	1.1782
HNLP_3	HNLP	16	349.177	41.5731	0	251	14516.4	5856113	49.5493	0	184	17301.5	6979667	1.19186
HNLP_3	HNLP	17	314.396	37.988	0	233	11943.3	4818088	53.142	0	225	16707.7	6740112	1.39892
HNLP_3	HNLP	18	595.234	29.4689	0	255	17540.9	24084423	38.0841	0	222	22668.9	31125499	1.29235
HNLP_3	HNLP	19	695.364	36.3896	0	255	25304	6647864	44.823	0	215	31168.3	8188527	1.23175
HNLP_3	HNLP	20	173.105	24.8774	0	222	4306.38	1131373	38.6027	0	149	6682.3	1755574	1.55172
HNLP_3	HNLP	21	604.616	28.5475	0	255	17260.3	9857893	19.3773	0	190	11715.9	6691283	0.678774
HNLP_3	HNLP	22	391.561	43.8589	0	255	17173.4	9936183	45.0909	0	255	17655.8	10215289	1.02809
HNLP_3	HNLP	23	457.121	25.5086	0	226	11660.5	10701448	19.5055	0	168	8916.37	8183000	0.764664
HNLP_3	HNLP	24	525.212	27.936	0	255	14672.3	21012952	26.0575	0	215	13685.7	19599985	0.932757
LNHP_1	LNHP	1	426.238	76.3583	0	255	32546.9	18289196	16.1605	0	159	6888.21	3870721	0.21164
LNHP_1	LNHP	2	701.14	43.2074	0	255	30294.4	31150438	16.131	0	171	11310.1	11629679	0.373339
LNHP_1	LNHP	3	495.002	55.0522	0	255	27251	14443167	37.7712	0	224	18696.8	9909438	0.686098
LNHP_1	LNHP	4	489.49	66.6976	0	255	32647.8	17587903	27.2571	0	165	13342.1	7187599	0.408667
LNHP_1	LNHP	5	669.292	29.003	0	204	19411.5	8011559	19.6057	0	116	13121.9	5415710	0.675989
LNHP_1	LNHP	6	908.343	54.7932	0	255	49771.1	14321793	20.9732	0	132	19050.9	5481956	0.38277
LNHP_1	LNHP	7	1425.91	43.8386	0	255	62510	23783455	28.0074	0	201	39936.1	15194645	0.638875
LNHP_1	LNHP	8	534.627	35.7018	0	242	19087.2	7262178	23.8815	0	183	12767.7	4857785	0.668916
LNHP_1	LNHP	9	411.063	39.3866	0	222	16190.4	6160031	16.7159	0	140	6871.28	2614346	0.424406
LNHP_1	LNHP	10	1732.01	43.0375	0	255	74541.3	30265148	28.2926	0	254	49003	19896108	0.657394
LNHP_1	LNHP	11	367.322	54.8052	0	255	20131.2	19025578	24.4651	0	140	8986.58	8493045	0.446401
LNHP_1	LNHP	12	1117.15	46.2691	0	255	51689.3	39675266	24.3005	0	175	27147.3	20837473	0.525199
LNHP_1	LNHP	13	957.964	64.1745	0	255	61476.9	47187902	27.5093	0	205	26353	20227781	0.428664
LNHP_1	LNHP	14	859.286	41.0701	0	255	35291	10287939	20.7213	0	136	17805.5	5190614	0.504535
LNHP_3	LNHP	1	768.379	31.9171	0	236	24524.5	32176598	19.5128	0	144	14993.2	19671406	0.611359
LNHP_3	LNHP	2	876.33	31.4345	0	246	27547	7355699	6.1614	0	75	5399.45	1441782	0.196008
LNHP_3	LNHP	3	1054.18	43.5082	0	255	45865.7	34412038	28.3834	0	187	29921.4	22449355	0.652369
LNHP_3	LNHP	4	815.27	37.7085	0	255	30742.6	21474402	27.8831	0	236	22732.2	15878954	0.739438
LNHP_3	LNHP	5	809.936	36.1405	0	255	29271.5	20446804	26.4074	0	245	21388.3	14940211	0.730687
LNHP_3	LNHP	6	404.516	55.106	0	255	22291.3	6713016	18.6932	0	121	7561.7	2277207	0.339223
LNHP_3	LNHP	7	554.996	53.9886	0	255	29963.4	9023488	22.1673	0	208	12302.8	3704975	0.410592
LNHP_3	LNHP	8	788.288	43.3669	0	255	34185.6	10295005	22.7367	0	168	17923.1	5397531	0.524287
LNHP_3	LNHP	9	174.694	39.7557	0	242	6945.07	2091509	13.0976	0	109	2288.07	689053	0.329452
LNHP_3	LNHP	10	465.743	56.3705	0	255	26254.1	8830152	21.3526	0	166	9944.82	3344777	0.37879
LNHP_3	LNHP	11	630.773	90.0935	0	255	56828.5	19113337	33.5077	0	214	21135.8	7108665	0.371921
LNHP_3	LNHP	12	234.672	67.2695	0	255	15786.2	5309446	28.5881	0	156	6708.82	2256403	0.424979
LNHP_3	LNHP	13	991.874	38.0377	0	255	37728.6	11215535	32.1998	0	244	31938.2	9494219	0.846523
LNHP_4	LNHP	1	687.158	21.6782	0	237	14896.3	18794664	19.2292	0	178	13213.5	16671432	0.887029
LNHP_4	LNHP	2	269.104	18.6316	0	163	5013.86	6325966	4.8118	0	79	1294.89	1633757	0.25826
LNHP_4	LNHP	3	630.202	24.7563	0	205	15601.4	19684270	13.8091	0	131	8702.51	10979917	0.557801
LNHP_4	LNHP	4	695.294	27.02	0	225	18786.9	8113243	11.9271	0	114	8292.81	3581312	0.441417
LNHP_4	LNHP	5	256.974	27.6605	0	236	7108.02	3069651	9.3596	0	70	2405.17	1038691	0.338374
LNHP_4	LNHP	6	572.867	37.5113	0	253	21489	7812327	24.8393	0	147	14229.6	5173187	0.662182
LNHP_4	LNHP	7	195.58	45.966	0	255	8990.02	3268321	40.03	0	174	7829.05	2846253	0.870861
LNHP_4	LNHP	8	698.776	34.0863	0	225	23818.7	8659283	15.3518	0	123	10727.4	3899959	0.45038
LNHP_4	LNHP	9	274.629	29.3727	0	204	8066.59	11741904	16.7199	0	147	4591.77	6683883	0.569233
LNHP_4	LNHP	10	207.759	29.2881	0	242	6084.86	8857252	17.7747	0	122	3692.84	5375385	0.606892
LNLP_1	LNLP	1	1204.05	21.1816	0	191	25503.8	6135193	34.7233	0	207	41808.7	10057486	1.63931
LNLP_1	LNLP	2	662.879	18.312	0	206	12138.6	2920062	26.6499	0	198	17665.6	4249639	1.45532
LNLP_1	LNLP	3	518.117	12.4487	0	100	6449.89	1551583	18.4361	0	141	9552.06	2297839	1.48097
LNLP_1	LNLP	4	991.639	33.2477	0	255	32969.7	4390593	53.5802	0	232	53132.3	7075645	1.61155
LNLP_1	LNLP	5	1071.66	29.2586	0	255	31355.2	4175580	61.0216	0	225	65394.3	8708580	2.0856
LNLP_1	LNLP	6	979.519	24.3674	0	225	23868.4	3178561	43.4315	0	231	42542	5665336	1.78236
LNLP_1	LNLP	7	1157.1	25.3485	0	237	29330.9	3906005	48.1078	0	226	55665.7	7413021	1.89786
LNLP_1	LNLP	8	343.252	28.7148	0	233	9856.42	1312584	60.8157	0	234	20875.1	2779946	2.11792
LNLP_1	LNLP	9	853.271	31.6496	0	255	27005.7	7471358	73.0438	0	251	62326.2	17243083	2.30789
LNLP_1	LNLP	10	969.376	12.6421	0	226	12254.9	3629388	21.8743	0	179	21204.4	6279837	1.73027
LNLP_1	LNLP	11	711.311	9.0183	0	204	6414.79	1899790	13.4685	0	153	9580.28	2837272	1.49346
LNLP_1	LNLP	12	645.032	26.9169	0	200	17362.3	4030348	72.5417	0	255	46791.7	10861885	2.69502
LNLP_2	LNLP	1	1483.34	47.3215	0	255	70193.6	12898887	33.3613	0	214	49486	9093629	0.704992
LNLP_2	LNLP	2	560.716	41.3442	0	240	23182.4	4260027	36.6215	0	216	20534.2	3773405	0.885771
LNLP_2	LNLP	3	443.792	32.0041	0	226	14203.2	2609996	21.7323	0	176	9644.62	1772311	0.679047
LNLP_2	LNLP	4	615.422	29.7289	0	246	18295.8	3362069	19.684	0	154	12113.9	2226078	0.662117
LNLP_2	LNLP	5	1029.62	47.5083	0	255	48915.6	8988801	33.7077	0	211	34706.2	6377659	0.709512
LNLP_2	LNLP	6	805.778	50.6794	0	255	40836.3	7504143	15.0057	0	151	12091.3	2221908	0.296091
LNLP_2	LNLP	7	1458.6	62.8306	0	255	91644.8	19876074	47.2338	0	244	68895.2	14942119	0.751764
LNLP_2	LNLP	8	1335.42	66.6396	0	255	88992.1	19300757	44.3893	0	255	59278.5	12856421	0.66611
LNLP_2	LNLP	9	1748.29	33.4999	0	255	58567.6	20479428	26.7156	0	197	46706.6	16331977	0.797483
LNLP_2	LNLP	10	1896.13	22.198	0	235	42090.2	24833398	24.5802	0	234	46607.2	27498436	1.10732
LNLP_2	LNLP	11	744.29	46.4414	0	245	34565.9	11930892	43.6946	0	189	32521.5	11225233	0.940854
LNLP_2	LNLP	12	1337.96	31.637	0	255	42329.1	14610483	24.3121	0	226	32528.7	11227723	0.76847
LNLP_2	LNLP	13	1002.67	25.1952	0	211	25262.5	8719715	27.9914	0	186	28066.1	9687421	1.11098
LNLP_3	LNLP	1	685.371	23.7332	0	247	16266.1	7569943	15.8424	0	175	10857.9	5053097	0.667521
LNLP_3	LNLP	2	300.572	15.892	0	149	4776.69	2222991	12.6632	0	121	3806.2	1771342	0.796829
LNLP_3	LNLP	3	618.968	17.1013	0	247	10585.1	4926135	14.7285	0	158	9116.48	4242653	0.86125
LNLP_3	LNLP	4	899.699	29.6721	0	227	26696	8691180	18.9156	0	122	17018.4	5540513	0.637488
LNLP_3	LNLP	5	832.447	49.7879	0	233	41445.8	16076411	26.148	0	178	21766.8	8443149	0.525188
LNLP_3	LNLP	6	968.769	38.6281	0	228	37421.7	10120515	23.4567	0	153	22724.1	6145631	0.607244
LNLP_3	LNLP	7	544.39	25.2539	0	207	13748	4489138	19.5391	0	127	10636.9	3473268	0.773706
LNLP_3	LNLP	8	493.672	40.2144	0	255	19852.7	6482520	18.9801	0	108	9369.96	3059581	0.471973
LNLP_3	LNLP	9	608.761	53.3731	0	255	32491.5	20252850	30.1786	0	166	18371.6	11451517	0.565427

## Sheet: Fig.7b
Category	Phosphate treatment (HP=high, LP=low)	Plant	PT11 genotype	Root number (per plant)	Arbuscule number (per plant)	Arbuscule area (square micron)	mean GFP (photon count)	min GFP (photon count)	max GFP (photon count)	integrated dentify GFP	raw integrated density GFP	mean Autofl (photon count)	min Autofl (photon count)	max Autofl (photon count)	integrated dentify Autofl	raw integrated density Autofl
1 165_LP	LP	pPT11:PT11-mClov3_1	PT11 WT	R1	1	760.6	3.5	0	33	2662.1	133357	0.2809	0	5	213.675	10704
1 165_LP	LP	pPT11:PT11-mClov3_1	PT11 WT	R1	2	1023.04	6.2269	0	54	6370.38	319122	0.4616	0	9	472.226	23656
1 165_LP	LP	pPT11:PT11-mClov3_1	PT11 WT	R1	3	709.038	4.721	0	50	3347.34	167684	0.3773	0	7	267.494	13400
1 165_LP	LP	pPT11:PT11-mClov3_1	PT11 WT	R1	4	529.438	5.0596	0	33	2678.77	134192	0.4202	0	6	222.479	11145
1 165_LP	LP	pPT11:PT11-mClov3_1	PT11 WT	R1	5	448.81	7.1558	0	48	3211.58	160883	0.5908	0	7	265.158	13283
1 165_LP	LP	pPT11:PT11-mClov3_1	PT11 WT	R1	6	388.644	6.0037	0	32	2333.32	116887	0.5772	0	8	224.315	11237
1 165_LP	LP	pPT11:PT11-mClov3_1	PT11 WT	R1	7	519.796	4.7025	0	36	2444.35	122449	0.3888	0	5	202.097	10124
1 165_LP	LP	pPT11:PT11-mClov3_1	PT11 WT	R1	8	895.465	7.3486	0	64	6580.44	329645	0.5331	0	8	477.336	23912
1 165_LP	LP	pPT11:PT11-mClov3_1	PT11 WT	R1	9	450.407	2.823	0	20	1271.49	63695	0.2783	0	6	125.343	6279
1 165_LP	LP	pPT11:PT11-mClov3_1	PT11 WT	R1	10	630.606	17.0693	0	83	10764	539219	1.2312	0	10	776.41	38894
1 165_LP	LP	pPT11:PT11-mClov3_1	PT11 WT	R1	11	735.448	11.5961	0	64	8528.3	427222	0.7902	0	18	581.14	29112
1 165_LP	LP	pPT11:PT11-mClov3_1	PT11 WT	R1	12	1245.44	9.0881	0	55	11318.7	567006	0.6261	0	18	779.724	39060
1 165_LP	LP	pPT11:PT11-mClov3_1	PT11 WT	R1	13	770.661	6.8097	0	56	5247.95	262894	0.4367	0	7	336.543	16859
1 165_LP	LP	pPT11:PT11-mClov3_1	PT11 WT	R1	14	739.7	7.5876	0	72	5612.56	281159	0.5329	0	9	394.174	19746
1 165_LP	LP	pPT11:PT11-mClov3_1	PT11 WT	R1	15	216.969	5.9717	0	37	1295.67	64906	0.3974	0	6	86.2168	4319
1 165_LP	LP	pPT11:PT11-mClov3_1	PT11 WT	R1	16	611.383	21.1249	0	101	12915.4	646991	1.6946	0	20	1036.02	51899
1 165_LP	LP	pPT11:PT11-mClov3_1	PT11 WT	R1	17	615.934	16.0042	0	59	9857.54	493810	1.1423	0	25	703.568	35245
1 165_LP	LP	pPT11:PT11-mClov3_1	PT11 WT	R1	18	268.731	18.0115	0	113	4840.26	242471	1.5038	0	12	404.115	20244
1 165_LP	LP	pPT11:PT11-mClov3_1	PT11 WT	R1	19	459.969	21.1446	0	112	9725.85	487213	1.8299	0	30	841.687	42164
1 165_LP	LP	pPT11:PT11-mClov3_1	PT11 WT	R1	20	632.862	21.7578	0	84	13769.7	689787	1.558	0	10	986.013	49394
1 165_LP	LP	pPT11:PT11-mClov3_1	PT11 WT	R1	21	907.901	16.5669	0	83	15041.1	753479	1.2066	0	10	1095.45	54876
1 165_LP	LP	pPT11:PT11-mClov3_1	PT11 WT	R1	22	547.084	24.8474	0	114	13593.6	680969	1.8984	0	20	1038.57	52027
1 165_LP	LP	pPT11:PT11-mClov3_1	PT11 WT	R1	23	776.031	25.17	0	110	19532.7	978483	1.7824	0	12	1383.18	69290
1 165_LP	LP	pPT11:PT11-mClov3_1	PT11 WT	R1	24	451.525	22.8587	0	88	10321.3	517042	1.7843	0	17	805.635	40358
1 165_LP	LP	pPT11:PT11-mClov3_1	PT11 WT	R1	25	900.655	16.7213	0	77	15060.2	754433	1.2822	0	23	1154.85	57852
1 165_LP	LP	pPT11:PT11-mClov3_1	PT11 WT	R1	26	465.259	19.9668	0	77	9289.75	465367	1.5262	0	13	710.076	35571
1 165_LP	LP	pPT11:PT11-mClov3_1	PT11 WT	R1	27	541.196	30.0676	2	95	16272.5	815164	2.3239	0	20	1257.68	63003
1 165_LP	LP	pPT11:PT11-mClov3_1	PT11 WT	R1	28	520.894	31.9853	0	131	16661	834625	2.5752	0	16	1341.42	67198
1 165_LP	LP	pPT11:PT11-mClov3_1	PT11 WT	R1	29	442.043	34.7903	0	118	15378.8	770396	2.8156	0	22	1244.62	62349
1 165_LP	LP	pPT11:PT11-mClov3_1	PT11 WT	R1	30	685.822	28.3798	0	95	19463.5	975018	2.1959	0	25	1505.97	75441
1 165_LP	LP	pPT11:PT11-mClov3_1	PT11 WT	R1	31	575.77	24.6408	0	99	14187.5	710716	2.0138	0	16	1159.51	58085
1 165_LP	LP	pPT11:PT11-mClov3_1	PT11 WT	R1	32	659.212	18.2421	0	77	12025.4	602408	1.4006	0	25	923.272	46251
1 165_LP	LP	pPT11:PT11-mClov3_1	PT11 WT	R1	33	625.755	33.1601	0	132	20750.1	1039469	2.604	0	29	1629.46	81627
1 165_LP	LP	pPT11:PT11-mClov3_1	PT11 WT	R1	34	559.181	17.1752	0	83	9604.08	481113	1.3198	0	12	738.003	36970
1 165_LP	LP	pPT11:PT11-mClov3_1	PT11 WT	R1	35	615.535	17.7437	0	79	10921.9	547128	1.379	0	13	848.853	42523
1 165_LP	LP	pPT11:PT11-mClov3_1	PT11 WT	R1	36	803.14	33.4276	0	118	26847	1344893	2.5717	0	18	2065.45	103468
1 165_LP	LP	pPT11:PT11-mClov3_1	PT11 WT	R1	37	636.774	36.1887	0	129	23044	1154382	2.7138	0	20	1728.11	86569
1 165_LP	LP	pPT11:PT11-mClov3_1	PT11 WT	R1	38	489.194	22.5633	0	79	11037.8	552937	1.654	0	14	809.128	40533
1 165_LP	LP	pPT11:PT11-mClov3_1	PT11 WT	R1	39	587.907	16.5874	0	80	9751.84	488515	1.2419	0	12	730.118	36575
1 165_LP	LP	pPT11:PT11-mClov3_1	PT11 WT	R1	40	702.33	17.0574	0	70	11980	600132	1.3296	0	11	933.812	46779
1 165_LP	LP	pPT11:PT11-mClov3_1	PT11 WT	R1	41	510.933	16.6542	0	82	8509.15	426263	1.2896	0	13	658.913	33008
1 165_LP	LP	pPT11:PT11-mClov3_1	PT11 WT	R1	42	371.337	18.0948	0	102	6719.26	336599	1.3826	0	12	513.428	25720
1 165_LP	LP	pPT11:PT11-mClov3_1	PT11 WT	R1	43	483.525	30.8421	0	120	14912.9	747058	2.3561	0	20	1139.24	57070
1 165_LP	LP	pPT11:PT11-mClov3_1	PT11 WT	R1	44	821.625	29.7065	0	143	24407.6	1222688	2.2557	0	20	1853.35	92843
1 165_LP	LP	pPT11:PT11-mClov3_1	PT11 WT	R1	45	493.067	34.8035	0	126	17160.4	859646	3.4145	0	31	1683.59	84339
1 165_LP	LP	pPT11:PT11-mClov3_1	PT11 WT	R1	46	762.636	30.9753	0	152	23622.9	1183379	2.6941	0	25	2054.65	102927
1 165_LP	LP	pPT11:PT11-mClov3_1	PT11 WT	R1	47	388.864	10.637	0	34	4136.33	207208	0.8841	0	8	343.789	17222
1 165_LP	LP	pPT11:PT11-mClov3_1	PT11 WT	R1	48	584.733	15.3392	0	63	8969.34	449316	1.1948	0	12	698.657	34999
1 165_LP	LP	pPT11:PT11-mClov3_1	PT11 WT	R1	49	677.717	25.0567	0	113	16981.4	850676	1.9119	0	20	1295.71	64908
1 165_LP	LP	pPT11:PT11-mClov3_1	PT11 WT	R2	50	2202.59	7.9968	0	44	17613.6	882347	0.6324	0	20	1393.02	69783
1 165_LP	LP	pPT11:PT11-mClov3_1	PT11 WT	R2	51	569.582	13.2688	0	57	7557.69	378600	0.9169	0	13	522.271	26163
1 165_LP	LP	pPT11:PT11-mClov3_1	PT11 WT	R2	52	1063.61	9.7634	0	48	10384.4	520203	0.7945	0	9	845.04	42332
1 165_LP	LP	pPT11:PT11-mClov3_1	PT11 WT	R2	53	879.016	11.6049	0	64	10200.8	511008	0.8768	0	10	770.761	38611
1 165_LP	LP	pPT11:PT11-mClov3_1	PT11 WT	R3	54	634.479	4.0599	0	47	2575.9	129039	0.4134	0	17	262.264	13138
1 165_LP	LP	pPT11:PT11-mClov3_1	PT11 WT	R3	55	946.229	14.7542	0	116	13960.9	699366	1.1573	0	13	1095.09	54858
1 165_LP	LP	pPT11:PT11-mClov3_1	PT11 WT	R3	56	791.981	11.7146	0	68	9277.76	464766	0.8726	0	10	691.112	34621
1 165_LP	LP	pPT11:PT11-mClov3_1	PT11 WT	R3	57	835.918	8.5533	0	42	7149.88	358171	0.7075	0	7	591.4	29626
1 165_LP	LP	pPT11:PT11-mClov3_1	PT11 WT	R3	58	823.661	3.6757	0	30	3027.51	151662	0.386	0	5	317.938	15927
1 165_LP	LP	pPT11:PT11-mClov3_1	PT11 WT	R3	59	663.843	7.9267	0	46	5262.08	263602	0.6276	0	21	416.631	20871
1 165_LP	LP	pPT11:PT11-mClov3_1	PT11 WT	R3	60	811.843	18.1848	0	87	14763.2	739557	1.387	0	13	1126.01	56407
1 165_LP	LP	pPT11:PT11-mClov3_1	PT11 WT	R3	61	756.188	10.1088	0	42	7644.19	382933	0.8674	0	12	655.918	32858
1 165_LP	LP	pPT11:PT11-mClov3_1	PT11 WT	R3	62	735.268	11.5119	0	63	8464.3	424016	0.8504	0	9	625.236	31321
1 165_LP	LP	pPT11:PT11-mClov3_1	PT11 WT	R3	63	462.784	9.268	0	39	4289.1	214861	0.6125	0	7	283.443	14199
1 165_LP	LP	pPT11:PT11-mClov3_1	PT11 WT	R3	64	957.008	7.8233	0	51	7486.93	375055	0.5327	0	13	509.815	25539
1 165_LP	LP	pPT11:PT11-mClov3_1	PT11 WT	R3	65	861.449	6.4436	0	52	5550.85	278068	0.4858	0	8	418.508	20965
1 165_LP	LP	pPT11:PT11-mClov3_1	PT11 WT	R3	66	1585.88	6.6015	0	44	10469.1	524448	0.4899	0	10	776.969	38922
1 165_LP	LP	pPT11:PT11-mClov3_1	PT11 WT	R3	67	767.627	9.2573	0	64	7106.17	355981	0.6128	0	9	470.429	23566
1 165_LP	LP	pPT11:PT11-mClov3_1	PT11 WT	R3	68	639.19	4.9579	0	29	3169.06	158753	0.3332	0	5	212.997	10670
1 165_LP	LP	pPT11:PT11-mClov3_1	PT11 WT	R3	69	546.525	9.1439	0	56	4997.36	250341	0.6657	0	12	363.831	18226
1 165_LP	LP	pPT11:PT11-mClov3_1	PT11 WT	R3	70	604.176	5.7169	0	39	3454.04	173029	0.392	0	7	236.852	11865
1 165_LP	LP	pPT11:PT11-mClov3_1	PT11 WT	R3	71	1305.71	1.3795	0	23	1801.23	90232	0.1052	0	4	137.4	6883
1 165_LP	LP	pPT11:PT11-mClov3_1	PT11 WT	R3	72	673.685	2.0196	0	18	1360.58	68158	0.1461	0	4	98.4337	4931
1 165_LP	LP	pPT11:PT11-mClov3_1	PT11 WT	R3	73	419.526	11.1541	0	49	4679.42	234414	0.7368	0	7	309.115	15485
1 165_LP	LP	pPT11:PT11-mClov3_1	PT11 WT	R3	74	653.124	5.0038	0	26	3268.11	163715	0.3681	0	5	240.405	12043
1 165_LP	LP	pPT11:PT11-mClov3_1	PT11 WT	R3	75	478.694	8.6587	0	47	4144.85	207635	0.5827	0	7	278.912	13972
1 165_LP	LP	pPT11:PT11-mClov3_1	PT11 WT	R3	76	608.967	1.8265	0	12	1112.27	55719	0.1426	0	4	86.8356	4350
1 165_LP	LP	pPT11:PT11-mClov3_1	PT11 WT	R3	77	628.61	1.3211	0	18	830.488	41603	0.1217	0	3	76.4952	3832
1 165_LP	LP	pPT11:PT11-mClov3_1	PT11 WT	R3	78	829.17	20.2355	0	98	16778.7	840523	1.2912	0	15	1070.65	53634
1 165_LP	LP	pPT11:PT11-mClov3_1	PT11 WT	R3	79	1020.55	12.3282	0	79	12581.5	630266	0.8114	0	19	828.112	41484
1 165_LP	LP	pPT11:PT11-mClov3_1	PT11 WT	R3	80	1133.15	3.3512	0	34	3797.45	190232	0.2867	0	16	324.905	16276
1 165_LP	LP	pPT11:PT11-mClov3_1	PT11 WT	R3	81	627.991	7.447	0	33	4676.65	234275	0.5288	0	6	332.091	16636
1 165_LP	LP	pPT11:PT11-mClov3_1	PT11 WT	R3	82	1310.48	3.8262	0	25	5014.19	251184	0.2722	0	5	356.725	17870
1 165_LP	LP	pPT11:PT11-mClov3_1	PT11 WT	R3	83	1258.18	4.6914	0	29	5902.57	295687	0.3282	0	9	412.898	20684
1 165_LP	LP	pPT11:PT11-mClov3_1	PT11 WT	R3	84	983.758	5.5828	0	56	5492.14	275127	0.409	0	8	402.378	20157
1 165_LP	LP	pPT11:PT11-mClov3_1	PT11 WT	R3	85	1068.4	8.1436	0	50	8700.65	435856	0.6112	0	9	653.004	32712
1 165_LP	LP	pPT11:PT11-mClov3_1	PT11 WT	R3	86	1282.73	9.4162	0	80	12078.5	605068	0.7346	0	13	942.276	47203
1 165_LP	LP	pPT11:PT11-mClov3_1	PT11 WT	R3	87	788.068	2.6989	0	53	2126.95	106549	0.2734	0	10	215.432	10792
1 165_LP	LP	pPT11:PT11-mClov3_1	PT11 WT	R3	88	610.385	9.5604	0	75	5835.49	292327	0.7824	0	11	477.536	23922
1 165_LP	LP	pPT11:PT11-mClov3_1	PT11 WT	R3	89	1195.68	13.8214	0	99	16526	827862	0.988	0	13	1181.28	59176
1 165_LP	LP	pPT11:PT11-mClov3_1	PT11 WT	R3	90	702.69	7.2027	0	51	5061.28	253543	0.4682	0	6	328.997	16481
1 165_LP	LP	pPT11:PT11-mClov3_1	PT11 WT	R3	91	909.418	25.3212	0	118	23027.6	1153558	1.9252	0	14	1750.83	87707
1 165_LP	LP	pPT11:PT11-mClov3_1	PT11 WT	R3	92	604.895	4.1983	0	35	2539.53	127217	0.3071	0	7	185.748	9305
1 165_LP	LP	pPT11:PT11-mClov3_1	PT11 WT	R3	93	1365.36	15.1133	0	71	20635	1033703	1.2154	0	23	1659.42	83128
1 165_LP	LP	pPT11:PT11-mClov3_1	PT11 WT	R3	94	635.896	9.4237	0	78	5992.48	300191	0.9135	0	16	580.92	29101
1 165_LP	LP	pPT11:PT11-mClov3_1	PT11 WT	R3	95	905.526	5.1116	0	35	4628.68	231872	0.4608	0	19	417.31	20905
1 165_LP	LP	pPT11:PT11-mClov3_1	PT11 WT	R3	96	497.698	3.7839	0	24	1883.23	94340	0.3196	0	5	159.079	7969
1 165_LP	LP	pPT11:PT11-mClov3_1	PT11 WT	R3	97	1535.17	11.9031	0	87	18273.3	915395	0.8179	0	19	1255.66	62902
1 165_LP	LP	pPT11:PT11-mClov3_1	PT11 WT	R3	98	565.649	9.9176	0	68	5609.88	281025	0.7747	0	18	438.19	21951
1 165_LP	LP	pPT11:PT11-mClov3_1	PT11 WT	R3	99	639.849	7.8366	0	51	5014.23	251186	0.6684	0	22	427.65	21423
1 165_LP	LP	pPT11:PT11-mClov3_1	PT11 WT	R3	100	766.988	2.7756	0	19	2128.89	106646	0.2338	0	5	179.34	8984
1 165_LP	LP	pPT11:PT11-mClov3_1	PT11 WT	R3	101	869.334	3.2909	0	22	2860.88	143315	0.2671	0	5	232.24	11634
1 165_LP	LP	pPT11:PT11-mClov3_1	PT11 WT	R3	102	899.038	27.9879	0	107	25162.2	1260492	1.9398	0	25	1743.96	87363
1 165_LP	LP	pPT11:PT11-mClov3_1	PT11 WT	R3	103	819.848	16.647	0	86	13648	683693	1.2872	0	11	1055.32	52866
1 165_LP	LP	pPT11:PT11-mClov3_1	PT11 WT	R3	104	893.948	17.6285	0	83	15758.9	789438	1.1831	0	10	1057.6	52980
1 165_LP	LP	pPT11:PT11-mClov3_1	PT11 WT	R3	105	1017.29	19.6219	0	116	19961.3	999953	1.4646	0	13	1489.98	74640
1 165_LP	LP	pPT11:PT11-mClov3_1	PT11 WT	R3	106	639.489	9.7164	0	64	6213.56	311266	0.8368	0	11	535.147	26808
1 165_LP	LP	pPT11:PT11-mClov3_1	PT11 WT	R3	107	898.06	11.4748	0	74	10305.1	516229	0.8986	0	16	807.032	40428
1 165_LP	LP	pPT11:PT11-mClov3_2	PT11 WT	R1	1	685.486	8.7792	0	44	6017.99	298553	0.6245	0	8	428.099	21238
1 165_LP	LP	pPT11:PT11-mClov3_2	PT11 WT	R1	2	330.054	6.4295	0	32	2122.09	105277	0.497	0	8	164.039	8138
1 165_LP	LP	pPT11:PT11-mClov3_2	PT11 WT	R1	3	399.435	7.9275	0	49	3166.51	157091	0.6309	0	10	251.985	12501
1 165_LP	LP	pPT11:PT11-mClov3_2	PT11 WT	R1	4	818.785	5.8823	0	28	4816.36	238940	0.55	0	7	450.332	22341
1 165_LP	LP	pPT11:PT11-mClov3_2	PT11 WT	R1	5	1037.87	4.5261	0	27	4697.49	233043	0.4156	0	15	431.324	21398
1 165_LP	LP	pPT11:PT11-mClov3_2	PT11 WT	R1	6	944.627	4.6734	0	37	4414.65	219011	0.4214	0	6	398.085	19749
1 165_LP	LP	pPT11:PT11-mClov3_2	PT11 WT	R1	7	1151.52	5.3616	0	34	6173.97	306291	0.4466	0	6	514.291	25514
1 165_LP	LP	pPT11:PT11-mClov3_2	PT11 WT	R1	8	892.823	5.0889	0	29	4543.49	225403	0.5239	0	7	467.707	23203
1 165_LP	LP	pPT11:PT11-mClov3_2	PT11 WT	R1	9	570.005	3.7255	0	29	2123.56	105350	0.3159	0	6	180.084	8934
1 165_LP	LP	pPT11:PT11-mClov3_2	PT11 WT	R1	10	403.991	3.6937	0	23	1492.24	74030	0.3788	0	5	153.013	7591
1 165_LP	LP	pPT11:PT11-mClov3_2	PT11 WT	R1	11	491.997	5.6061	0	32	2758.17	136833	0.6639	0	23	326.647	16205
1 165_LP	LP	pPT11:PT11-mClov3_2	PT11 WT	R1	12	645.232	3.4481	0	25	2224.83	110374	0.4073	0	10	262.789	13037
1 165_LP	LP	pPT11:PT11-mClov3_2	PT11 WT	R1	13	777.604	4.764	0	33	3704.53	183782	0.4592	0	7	357.085	17715
1 165_LP	LP	pPT11:PT11-mClov3_2	PT11 WT	R1	14	901.611	4.909	0	20	4425.98	219573	0.4334	0	6	390.767	19386
1 165_LP	LP	pPT11:PT11-mClov3_2	PT11 WT	R1	15	808.767	2.2273	0	25	1801.37	89366	0.2675	0	5	216.307	10731
1 165_LP	LP	pPT11:PT11-mClov3_2	PT11 WT	R1	16	741.422	1.5792	0	10	1170.85	58086	0.2497	0	16	185.124	9184
1 165_LP	LP	pPT11:PT11-mClov3_2	PT11 WT	R1	17	751.239	3.6619	0	21	2750.97	136476	0.2866	0	5	215.299	10681
1 165_LP	LP	pPT11:PT11-mClov3_2	PT11 WT	R1	18	799.072	2.8929	0	21	2311.67	114682	0.2791	0	5	222.999	11063
1 165_LP	LP	pPT11:PT11-mClov3_2	PT11 WT	R1	19	415.117	6.2921	0	31	2611.97	129580	0.4987	0	6	207.035	10271
1 165_LP	LP	pPT11:PT11-mClov3_2	PT11 WT	R1	20	519.894	5.4424	0	26	2829.49	140371	0.5647	0	6	293.59	14565
1 165_LP	LP	pPT11:PT11-mClov3_2	PT11 WT	R1	21	741.785	3.6359	0	21	2697.03	133800	0.483	0	9	358.254	17773
1 165_LP	LP	pPT11:PT11-mClov3_2	PT11 WT	R1	22	1176.29	8.3381	0	44	9808.11	486581	0.7243	0	9	852.005	42268
1 165_LP	LP	pPT11:PT11-mClov3_2	PT11 WT	R1	23	824.651	8.1473	0	43	6718.68	333314	0.6971	0	18	574.863	28519
1 165_LP	LP	pPT11:PT11-mClov3_2	PT11 WT	R1	24	1100.44	4.9855	0	31	5486.29	272175	0.4112	0	15	452.529	22450
1 165_LP	LP	pPT11:PT11-mClov3_2	PT11 WT	R1	25	781.797	9.7597	0	41	7630.09	378529	0.8042	0	8	628.703	31190
1 165_LP	LP	pPT11:PT11-mClov3_2	PT11 WT	R1	26	506.329	9.094	0	45	4604.55	228432	0.9033	0	8	457.347	22689
1 165_LP	LP	pPT11:PT11-mClov3_2	PT11 WT	R1	27	548.8	5.8157	0	31	3191.67	158339	0.5546	0	6	304.354	15099
1 165_LP	LP	pPT11:PT11-mClov3_2	PT11 WT	R1	28	1119.37	8.1107	0	42	9078.86	450403	0.7293	0	9	816.387	40501
1 165_LP	LP	pPT11:PT11-mClov3_2	PT11 WT	R1	29	1212.09	6.7493	0	33	8180.82	405851	0.5886	0	14	713.404	35392
1 165_LP	LP	pPT11:PT11-mClov3_2	PT11 WT	R1	30	742.632	10.0613	0	55	7471.83	370678	0.9303	0	15	690.888	34275
1 165_LP	LP	pPT11:PT11-mClov3_2	PT11 WT	R1	31	617.596	9.9295	0	41	6132.4	304229	0.849	0	8	524.369	26014
1 165_LP	LP	pPT11:PT11-mClov3_2	PT11 WT	R1	32	946.602	6.7206	0	31	6361.69	315604	0.6491	0	9	614.432	30482
1 165_LP	LP	pPT11:PT11-mClov3_2	PT11 WT	R1	33	1120.42	4.0671	0	30	4556.84	226065	0.3894	0	6	436.242	21642
1 165_LP	LP	pPT11:PT11-mClov3_2	PT11 WT	R1	34	703.748	3.5311	0	21	2485.04	123283	0.3428	0	7	241.241	11968
1 165_LP	LP	pPT11:PT11-mClov3_2	PT11 WT	R2	35	827.675	1.2115	0	14	1002.76	49747	0.1839	0	7	152.187	7550
1 165_LP	LP	pPT11:PT11-mClov3_2	PT11 WT	R2	36	1069.86	2.8965	0	31	3098.91	153737	0.3594	0	17	384.458	19073
1 165_LP	LP	pPT11:PT11-mClov3_2	PT11 WT	R2	37	909.694	2.5685	0	28	2336.58	115918	0.2873	0	6	261.399	12968
1 165_LP	LP	pPT11:PT11-mClov3_2	PT11 WT	R2	38	780.305	2.2056	0	20	1721.04	85381	0.2043	0	9	159.403	7908
1 165_LP	LP	pPT11:PT11-mClov3_2	PT11 WT	R2	39	877.161	4.7227	0	29	4142.59	205514	0.4354	0	6	381.918	18947
1 165_LP	LP	pPT11:PT11-mClov3_2	PT11 WT	R2	40	694.698	5.2101	0	42	3619.45	179561	0.4756	0	11	330.397	16391
1 165_LP	LP	pPT11:PT11-mClov3_2	PT11 WT	R2	41	530.82	5.1687	0	28	2743.66	136113	0.4742	0	7	251.723	12488
1 165_LP	LP	pPT11:PT11-mClov3_2	PT11 WT	R2	42	1473.67	3.7942	0	24	5591.39	277389	0.3908	0	18	575.911	28571
1 165_LP	LP	pPT11:PT11-mClov3_2	PT11 WT	R2	43	823.301	4.0632	0	28	3345.27	165959	0.5349	0	9	440.394	21848
1 165_LP	LP	pPT11:PT11-mClov3_2	PT11 WT	R2	44	1016.04	5.2227	0	31	5306.46	263254	0.5146	0	7	522.898	25941
1 165_LP	LP	pPT11:PT11-mClov3_2	PT11 WT	R2	45	1213.87	6.0731	0	36	7371.97	365724	0.5458	0	9	662.587	32871
1 165_LP	LP	pPT11:PT11-mClov3_2	PT11 WT	R2	46	722.857	1.4669	0	28	1060.39	52606	0.222	0	8	160.451	7960
1 165_LP	LP	pPT11:PT11-mClov3_2	PT11 WT	R2	47	841.462	5.8974	0	31	4962.42	246186	0.4917	0	7	413.747	20526
1 165_LP	LP	pPT11:PT11-mClov3_2	PT11 WT	R2	48	1280.97	4.1998	0	31	5379.82	266893	0.3822	0	7	489.538	24286
1 165_LP	LP	pPT11:PT11-mClov3_2	PT11 WT	R2	49	738.741	6.0062	0	36	4437.06	220123	0.4985	0	8	368.272	18270
1 165_LP	LP	pPT11:PT11-mClov3_2	PT11 WT	R2	50	927.372	3.4817	0	24	3228.8	160181	0.3181	0	17	295.001	14635
1 165_LP	LP	pPT11:PT11-mClov3_2	PT11 WT	R2	51	1252.93	3.4079	0	23	4269.84	211827	0.3382	0	7	423.745	21022
1 165_LP	LP	pPT11:PT11-mClov3_2	PT11 WT	R2	52	859.563	6.7607	0	34	5811.24	288296	0.6394	0	12	549.626	27267
1 165_LP	LP	pPT11:PT11-mClov3_2	PT11 WT	R2	53	1090.77	5.9185	0	43	6455.69	320267	0.4664	0	22	508.748	25239
1 165_LP	LP	pPT11:PT11-mClov3_2	PT11 WT	R2	54	1028.18	8.4419	0	45	8679.75	430603	0.676	0	14	695.02	34480
1 165_LP	LP	pPT11:PT11-mClov3_2	PT11 WT	R2	55	915.117	4.6347	0	26	4241.28	210410	0.3777	0	13	345.656	17148
1 165_LP	LP	pPT11:PT11-mClov3_2	PT11 WT	R2	56	563.857	5.0977	0	30	2874.38	142598	0.4527	0	5	255.231	12662
1 165_LP	LP	pPT11:PT11-mClov3_2	PT11 WT	R2	57	817.556	2.5224	0	20	2062.16	102304	0.2323	0	7	189.921	9422
1 165_LP	LP	pPT11:PT11-mClov3_2	PT11 WT	R2	58	1141.93	11.1157	0	65	12693.4	629718	0.8031	0	9	917.072	45496
1 165_LP	LP	pPT11:PT11-mClov3_2	PT11 WT	R2	59	759.342	11.9632	0	53	9084.14	450665	0.9031	0	8	685.768	34021
1 165_LP	LP	pPT11:PT11-mClov3_2	PT11 WT	R2	60	763.696	13.2486	0	60	10117.9	501948	1.0244	0	17	782.321	38811
1 165_LP	LP	pPT11:PT11-mClov3_2	PT11 WT	R2	61	1441.95	5.513	0	49	7949.42	394371	0.4826	0	7	695.827	34520
1 165_LP	LP	pPT11:PT11-mClov3_2	PT11 WT	R2	62	1389.09	10.0088	0	45	13903.2	689739	0.847	0	10	1176.54	58368
1 165_LP	LP	pPT11:PT11-mClov3_2	PT11 WT	R2	63	914.613	5.3007	0	40	4848.07	240513	0.5146	0	24	470.651	23349
1 165_LP	LP	pPT11:PT11-mClov3_2	PT11 WT	R2	64	820.962	7.2194	0	38	5926.88	294033	0.666	0	17	546.724	27123
1 165_LP	LP	pPT11:PT11-mClov3_2	PT11 WT	R2	65	1129.17	7.3024	0	36	8245.59	409064	0.5572	0	20	629.167	31213
1 165_LP	LP	pPT11:PT11-mClov3_2	PT11 WT	R2	66	879.197	9.2986	0	37	8175.26	405575	0.6909	0	8	607.397	30133
1 165_LP	LP	pPT11:PT11-mClov3_2	PT11 WT	R3	67	566.296	7.1051	0	30	4023.62	199612	0.7258	0	8	411.005	20390
1 165_LP	LP	pPT11:PT11-mClov3_2	PT11 WT	R3	68	626.506	8.9405	0	38	5601.26	277879	0.8839	0	11	553.799	27474
1 165_LP	LP	pPT11:PT11-mClov3_2	PT11 WT	R3	69	573.15	7.3009	0	31	4184.49	207593	0.6193	0	5	354.968	17610
1 165_LP	LP	pPT11:PT11-mClov3_2	PT11 WT	R3	70	650.513	5.7025	0	31	3709.57	184032	0.5275	0	6	343.136	17023
1 165_LP	LP	pPT11:PT11-mClov3_2	PT11 WT	R3	71	832.533	6.061	0	27	5045.95	250330	0.5381	0	7	447.994	22225
1 165_LP	LP	pPT11:PT11-mClov3_2	PT11 WT	R3	72	1140.98	6.9932	0	46	7979.13	395845	0.6226	0	7	710.32	35239
1 165_LP	LP	pPT11:PT11-mClov3_2	PT11 WT	R3	73	885.748	6.3786	0	38	5649.84	280289	0.6547	0	12	579.862	28767
1 165_LP	LP	pPT11:PT11-mClov3_2	PT11 WT	R3	74	1127.45	10.5739	0	64	11921.6	591429	1.0098	0	15	1138.5	56481
1 165_LP	LP	pPT11:PT11-mClov3_2	PT11 WT	R3	75	761.277	12.9492	0	62	9857.94	489053	1.2286	0	12	935.274	46399
1 165_LP	LP	pPT11:PT11-mClov3_2	PT11 WT	R3	76	963.534	9.1744	0	44	8839.84	438545	0.8274	0	9	797.258	39552
1 165_LP	LP	pPT11:PT11-mClov3_2	PT11 WT	R3	77	520.197	7.9858	0	45	4154.18	206089	0.9695	0	21	504.313	25019
1 165_LP	LP	pPT11:PT11-mClov3_2	PT11 WT	R3	78	660.41	5.4261	0	30	3583.47	177776	0.7343	0	10	484.962	24059
1 165_LP	LP	pPT11:PT11-mClov3_3	PT11 WT	R1	1	826.506	3.8863	0	31	3212.05	159350	0.3051	0	5	252.146	12509
1 165_LP	LP	pPT11:PT11-mClov3_3	PT11 WT	R1	2	783.027	7.9098	0	49	6193.6	307265	0.5591	0	7	437.754	21717
1 165_LP	LP	pPT11:PT11-mClov3_3	PT11 WT	R1	3	651.582	8.7759	0	36	5718.21	283681	0.5972	0	6	389.155	19306
1 165_LP	LP	pPT11:PT11-mClov3_3	PT11 WT	R1	4	433.138	8.4218	0	54	3647.79	180967	0.5549	0	7	240.355	11924
1 165_LP	LP	pPT11:PT11-mClov3_3	PT11 WT	R1	5	509.171	9.5082	0	43	4841.3	240177	0.7565	0	9	385.164	19108
1 165_LP	LP	pPT11:PT11-mClov3_3	PT11 WT	R1	6	531.162	11.2556	0	55	5978.57	296597	0.8229	0	22	437.089	21684
1 165_LP	LP	pPT11:PT11-mClov3_3	PT11 WT	R1	7	398.145	4.812	0	44	1915.88	95047	0.4498	0	7	179.097	8885
1 165_LP	LP	pPT11:PT11-mClov3_3	PT11 WT	R1	8	408.748	9.2776	0	43	3792.21	188132	0.7097	0	19	290.082	14391
1 165_LP	LP	pPT11:PT11-mClov3_3	PT11 WT	R1	9	444.507	2.3443	0	22	1042.05	51696	0.2458	0	4	109.272	5421
1 165_LP	LP	pPT11:PT11-mClov3_3	PT11 WT	R1	10	586.091	2.126	0	15	1246.04	61816	0.2496	0	4	146.301	7258
1 165_LP	LP	pPT11:PT11-mClov3_3	PT11 WT	R1	11	833.117	4.0982	0	37	3414.27	169382	0.4238	0	7	353.074	17516
1 165_LP	LP	pPT11:PT11-mClov3_3	PT11 WT	R1	12	449.123	2.7412	0	16	1231.14	61077	0.222	0	4	99.6975	4946
1 165_LP	LP	pPT11:PT11-mClov3_3	PT11 WT	R1	13	455.17	8.2807	0	37	3769.11	186986	0.5855	0	8	266.519	13222
1 165_LP	LP	pPT11:PT11-mClov3_3	PT11 WT	R1	14	422.959	9.4716	0	67	4006.08	198742	0.7091	0	8	299.939	14880
1 165_LP	LP	pPT11:PT11-mClov3_3	PT11 WT	R1	15	477.081	5.8103	0	26	2772	137519	0.4158	0	6	198.387	9842
1 165_LP	LP	pPT11:PT11-mClov3_3	PT11 WT	R1	16	372.666	7.1267	0	40	2655.89	131759	0.6067	0	17	226.103	11217
1 165_LP	LP	pPT11:PT11-mClov3_3	PT11 WT	R1	17	621.668	15.1763	0	62	9434.64	468053	1.0737	0	9	667.465	33113
1 165_LP	LP	pPT11:PT11-mClov3_3	PT11 WT	R1	18	314.634	17.7828	0	63	5595.05	277571	1.3547	0	10	426.224	21145
1 165_LP	LP	pPT11:PT11-mClov3_3	PT11 WT	R1	19	300.806	22.7509	0	83	6843.59	339511	1.5897	0	10	478.189	23723
1 165_LP	LP	pPT11:PT11-mClov3_3	PT11 WT	R1	20	743.942	8.3442	0	45	6207.57	307958	0.6336	0	15	471.336	23383
1 165_LP	LP	pPT11:PT11-mClov3_3	PT11 WT	R1	21	867.243	12.5286	0	73	10865.4	539032	0.9837	0	9	853.133	42324
1 165_LP	LP	pPT11:PT11-mClov3_3	PT11 WT	R1	22	802.922	16.0775	0	89	12909	640415	1.129	0	21	906.53	44973
1 165_LP	LP	pPT11:PT11-mClov3_3	PT11 WT	R1	23	555.17	26.742	0	93	14846.4	736529	1.9694	0	14	1093.37	54242
1 165_LP	LP	pPT11:PT11-mClov3_3	PT11 WT	R1	24	1037.63	8.5343	0	46	8855.5	439322	0.6393	0	9	663.313	32907
1 165_LP	LP	pPT11:PT11-mClov3_3	PT11 WT	R1	25	923.018	9.8162	0	76	9060.5	449492	0.7484	0	13	690.787	34270
1 165_LP	LP	pPT11:PT11-mClov3_3	PT11 WT	R1	26	455.412	13.0903	0	74	5961.49	295750	0.9885	0	22	450.191	22334
1 165_LP	LP	pPT11:PT11-mClov3_3	PT11 WT	R1	27	1064.72	21.1136	0	85	22480.2	1115243	1.5937	0	21	1696.87	84182
1 165_LP	LP	pPT11:PT11-mClov3_3	PT11 WT	R1	28	990.928	19.2093	0	78	19035	944329	1.3669	0	12	1354.46	67195
1 165_LP	LP	pPT11:PT11-mClov3_3	PT11 WT	R1	29	927.554	12.5523	0	70	11642.9	577606	0.9999	0	13	927.433	46010
1 165_LP	LP	pPT11:PT11-mClov3_3	PT11 WT	R1	30	855.008	10.6237	0	55	9083.36	450626	0.8198	0	9	700.967	34775
1 165_LP	LP	pPT11:PT11-mClov3_3	PT11 WT	R1	31	831.303	18.6843	0	69	15532.3	770560	1.3764	0	10	1144.18	56763
1 165_LP	LP	pPT11:PT11-mClov3_3	PT11 WT	R1	32	661.922	13.4343	0	102	8892.45	441155	1.1147	0	13	737.814	36603
1 165_LP	LP	pPT11:PT11-mClov3_3	PT11 WT	R1	33	528.119	5.6824	0	51	3000.96	148878	0.5262	0	16	277.887	13786
1 165_LP	LP	pPT11:PT11-mClov3_3	PT11 WT	R1	34	621.749	12.924	0	78	8035.47	398640	0.9712	0	13	603.869	29958
1 165_LP	LP	pPT11:PT11-mClov3_3	PT11 WT	R1	35	507.397	5.8855	0	37	2986.29	148150	0.5182	0	6	262.93	13044
1 165_LP	LP	pPT11:PT11-mClov3_3	PT11 WT	R1	36	1043.92	14.206	0	82	14830	735716	1.0557	0	12	1102.05	54673
1 165_LP	LP	pPT11:PT11-mClov3_3	PT11 WT	R1	37	1172.36	12.6167	0	67	14791.3	733797	1.0739	0	14	1259.04	62461
1 165_LP	LP	pPT11:PT11-mClov3_3	PT11 WT	R1	38	1101.55	14.6776	0	86	16168.2	802104	1.0374	0	15	1142.73	56691
1 165_LP	LP	pPT11:PT11-mClov3_3	PT11 WT	R1	39	870.892	9.7928	0	60	8528.47	423098	0.9186	0	9	800.039	39690
1 165_LP	LP	pPT11:PT11-mClov3_3	PT11 WT	R1	40	1103.99	7.5085	0	56	8289.27	411231	0.5491	0	7	606.248	30076
1 165_LP	LP	pPT11:PT11-mClov3_3	PT11 WT	R1	41	820.479	8.2053	0	54	6732.3	333990	0.5932	0	7	486.736	24147
1 165_LP	LP	pPT11:PT11-mClov3_3	PT11 WT	R1	42	851.36	3.7397	0	36	3183.87	157952	0.3451	0	6	293.791	14575
1 165_LP	LP	pPT11:PT11-mClov3_3	PT11 WT	R1	43	646.683	7.327	0	46	4738.25	235065	0.4969	0	7	321.346	15942
1 165_LP	LP	pPT11:PT11-mClov3_3	PT11 WT	R2	44	633.037	6.711	0	40	4248.31	210759	0.5014	0	6	317.375	15745
1 165_LP	LP	pPT11:PT11-mClov3_3	PT11 WT	R2	45	1017.21	4.5324	0	56	4610.46	228725	0.4694	0	11	477.504	23689
1 165_LP	LP	pPT11:PT11-mClov3_3	PT11 WT	R2	46	864.321	9.0719	0	84	7841.07	388996	0.6523	0	8	563.837	27972
1 165_LP	LP	pPT11:PT11-mClov3_3	PT11 WT	R2	47	681.072	7.0842	0	37	4824.83	239360	0.5017	0	8	341.685	16951
1 165_LP	LP	pPT11:PT11-mClov3_3	PT11 WT	R2	48	686.494	2.2724	0	18	1559.97	77390	0.2163	0	4	148.458	7365
1 165_LP	LP	pPT11:PT11-mClov3_3	PT11 WT	R2	49	632.271	2.4144	0	23	1526.57	75733	0.2973	0	13	187.946	9324
1 165_LP	LP	pPT11:PT11-mClov3_3	PT11 WT	R2	50	796.391	2.9802	0	27	2373.39	117744	0.2281	0	5	181.637	9011
1 165_LP	LP	pPT11:PT11-mClov3_3	PT11 WT	R2	51	1066.98	10.0197	0	44	10690.8	530372	0.6703	0	17	715.218	35482
1 165_LP	LP	pPT11:PT11-mClov3_3	PT11 WT	R2	52	1129.15	7.6248	0	44	8609.46	427116	0.5474	0	7	618.141	30666
1 165_LP	LP	pPT11:PT11-mClov3_3	PT11 WT	R2	53	1088.19	8.808	0	67	9584.79	475502	0.6149	0	10	669.098	33194
1 165_LP	LP	pPT11:PT11-mClov3_3	PT11 WT	R2	54	1241.66	5.7423	0	34	7129.94	353717	0.3916	0	6	486.252	24123
1 165_LP	LP	pPT11:PT11-mClov3_3	PT11 WT	R2	55	1072.56	11.6846	0	66	12532.5	621736	0.8884	0	13	952.912	47274
1 165_LP	LP	pPT11:PT11-mClov3_3	PT11 WT	R2	56	1101.63	6.3441	0	48	6988.88	346719	0.5702	0	7	628.119	31161
1 165_LP	LP	pPT11:PT11-mClov3_3	PT11 WT	R2	57	489.135	8.859	0	45	4333.25	214973	0.6925	0	9	338.701	16803
1 165_LP	LP	pPT11:PT11-mClov3_3	PT11 WT	R2	58	636.343	4.6801	0	26	2978.13	147745	0.3149	0	6	200.363	9940
1 165_LP	LP	pPT11:PT11-mClov3_3	PT11 WT	R2	59	957.81	8.4246	0	48	8069.21	400314	0.69	0	21	660.854	32785
1 165_LP	LP	pPT11:PT11-mClov3_3	PT11 WT	R2	60	751.481	7.9666	0	68	5986.71	297001	0.6689	0	8	502.66	24937
1 165_LP	LP	pPT11:PT11-mClov3_3	PT11 WT	R2	61	1183.29	9.138	0	54	10812.9	536429	0.6756	0	9	799.414	39659
1 165_LP	LP	pPT11:PT11-mClov3_3	PT11 WT	R2	62	1161.1	13.1547	0	73	15273.9	757739	0.9287	0	8	1078.31	53495
1 165_LP	LP	pPT11:PT11-mClov3_3	PT11 WT	R2	63	1154.4	17.396	0	75	20082	996268	1.1523	0	12	1330.21	65992
1 165_LP	LP	pPT11:PT11-mClov3_3	PT11 WT	R2	64	1648.82	13.0391	0	65	21499.2	1066575	0.9061	0	12	1493.95	74115
1 165_LP	LP	pPT11:PT11-mClov3_3	PT11 WT	R2	65	505.522	7.1553	0	49	3617.15	179447	0.712	0	9	359.907	17855
1 165_LP	LP	pPT11:PT11-mClov3_3	PT11 WT	R2	66	947.086	8.1338	0	53	7703.42	382167	0.5917	0	13	560.431	27803
1 165_LP	LP	pPT11:PT11-mClov3_3	PT11 WT	R2	67	1470.04	4.8248	0	42	7092.65	351867	0.4119	0	7	605.543	30041
1 165_LP	LP	pPT11:PT11-mClov3_3	PT11 WT	R2	68	839.326	9.7048	0	57	8145.48	404098	0.6977	0	8	585.587	29051
1 165_LP	LP	pPT11:PT11-mClov3_3	PT11 WT	R2	69	827.715	17.2342	0	77	14265	707687	1.2033	0	19	996.028	49413
1 165_LP	LP	pPT11:PT11-mClov3_3	PT11 WT	R2	70	736.363	7.4541	0	39	5488.89	272304	0.6288	0	10	463.031	22971
1 165_LP	LP	pPT11:PT11-mClov3_3	PT11 WT	R2	71	503.527	6.7189	0	33	3383.12	167837	0.5509	0	9	277.403	13762
1 165_LP	LP	pPT11:PT11-mClov3_3	PT11 WT	R2	72	662.749	16.7166	0	67	11078.9	549624	1.1233	0	9	744.446	36932
1 165_LP	LP	pPT11:PT11-mClov3_3	PT11 WT	R2	73	819.854	7.9778	0	43	6540.67	324483	0.5998	0	13	491.715	24394
1 165_LP	LP	pPT11:PT11-mClov3_3	PT11 WT	R2	74	894.194	8.0832	0	39	7227.91	358577	0.5923	0	6	529.59	26273
1 165_LP	LP	pPT11:PT11-mClov3_3	PT11 WT	R2	75	570.388	5.8014	0	45	3309.05	164162	0.4409	0	7	251.461	12475
1 165_LP	LP	pPT11:PT11-mClov3_3	PT11 WT	R2	76	1122.8	3.4512	0	29	3875.02	192240	0.3239	0	5	363.716	18044
1 165_LP	LP	pPT11:PT11-mClov3_3	PT11 WT	R3	77	752.367	4.9919	0	44	3755.75	186323	0.3773	0	6	283.854	14082
1 165_LP	LP	pPT11:PT11-mClov3_3	PT11 WT	R3	78	781.354	5.9986	0	40	4687.05	232525	0.4217	0	9	329.469	16345
1 165_LP	LP	pPT11:PT11-mClov3_3	PT11 WT	R3	79	650.09	8.218	0	61	5342.44	265039	0.706	0	9	458.959	22769
1 165_LP	LP	pPT11:PT11-mClov3_3	PT11 WT	R3	80	526.889	7.0311	0	46	3704.59	183785	0.6327	0	12	333.38	16539
1 165_LP	LP	pPT11:PT11-mClov3_3	PT11 WT	R3	81	612.356	4.222	0	25	2585.38	128261	0.3616	0	5	221.407	10984
1 165_LP	LP	pPT11:PT11-mClov3_3	PT11 WT	R3	82	278.996	4.2428	0	32	1183.73	58725	0.4813	0	7	134.287	6662
1 165_LP	LP	pPT11:PT11-mClov3_3	PT11 WT	R3	83	550.211	4.8828	0	34	2686.59	133282	0.3409	0	5	187.543	9304
1 165_LP	LP	pPT11:PT11-mClov3_3	PT11 WT	R3	84	998.427	7.9243	0	52	7911.8	392505	0.5772	0	11	576.314	28591
1 165_LP	LP	pPT11:PT11-mClov3_3	PT11 WT	R3	85	958.818	6.6364	0	42	6363.1	315674	0.4897	0	27	469.542	23294
1 165_LP	LP	pPT11:PT11-mClov3_3	PT11 WT	R3	86	844.587	6.2334	0	45	5264.64	261179	0.4573	0	22	386.232	19161
1 165_LP	LP	pPT11:PT11-mClov3_3	PT11 WT	R3	87	622.596	6.5266	0	56	4063.41	201586	0.4864	0	8	302.801	15022
1 165_LP	LP	pPT11:PT11-mClov3_3	PT11 WT	R3	88	511.993	8.9152	0	62	4564.5	226445	0.6473	0	10	331.425	16442
1 165_LP	LP	pPT11:PT11-mClov3_3	PT11 WT	R3	89	587.441	4.3076	0	38	2530.45	125536	0.3307	0	5	194.295	9639
1 165_LP	LP	pPT11:PT11-mClov3_3	PT11 WT	R3	90	549.122	6.1667	0	35	3386.29	167994	0.3986	0	5	218.907	10860
1 165_LP	LP	pPT11:PT11-mClov3_3	PT11 WT	R3	91	1165.97	12.9988	0	85	15156.3	751905	0.9395	0	16	1095.46	54346
1 165_LP	LP	pPT11:PT11-mClov3_3	PT11 WT	R3	92	786.292	14.5687	0	69	11455.2	568295	1.133	0	16	890.908	44198
1 165_LP	LP	pPT11:PT11-mClov3_3	PT11 WT	R3	93	935.516	6.9011	0	48	6456.11	320288	0.5332	0	7	498.83	24747
1 165_LP	LP	pPT11:PT11-mClov3_3	PT11 WT	R3	94	936.766	5.4536	0	32	5108.72	253444	0.4119	0	6	385.809	19140
1 165_LP	LP	pPT11:PT11-mClov3_3	PT11 WT	R3	95	694.254	9.8385	0	41	6830.45	338859	0.6418	0	8	445.575	22105
1 165_LP	LP	pPT11:PT11-mClov3_3	PT11 WT	R3	96	816.991	20.3191	0	105	16600.6	823555	1.5544	0	27	1269.9	63000
1 165_LP	LP	pPT11:PT11-mClov3_3	PT11 WT	R3	97	635.335	18.277	0	92	11612	576073	1.3711	0	18	871.134	43217
1 165_LP	LP	pPT11:PT11-mClov3_3	PT11 WT	R3	98	730.658	10.2545	0	54	7492.53	371705	0.9332	0	14	681.817	33825
1 165_LP	LP	pPT11:PT11-mClov3_3	PT11 WT	R3	99	553.497	5.5736	0	36	3084.98	153046	0.4391	0	7	243.015	12056
1 165_LP	LP	pPT11:PT11-mClov3_3	PT11 WT	R3	100	274.178	9.6031	0	60	2632.97	130622	0.9368	0	13	256.843	12742
1 165_LP	LP	pPT11:PT11-mClov3_3	PT11 WT	R3	101	324.108	8.6898	0	49	2816.42	139723	1.0862	0	20	352.046	17465
1 165_LP	LP	pPT11:PT11-mClov3_3	PT11 WT	R3	102	675.387	19.8692	0	85	13419.4	665738	1.4201	0	13	959.12	47582
1 165_LP	LP	pPT11:PT11-mClov3_3	PT11 WT	R3	103	724.067	12.2497	0	71	8869.57	440020	0.8808	0	23	637.754	31639
1 165_LP	LP	pPT11:PT11-mClov3_3	PT11 WT	R3	104	629.388	16.2881	0	73	10251.5	508579	1.1652	0	11	733.379	36383
1 165_LP	LP	pPT11:PT11-mClov3_3	PT11 WT	R3	105	1026.04	16.2326	0	121	16655.3	826272	1.1225	0	13	1151.78	57140
1 165_LP	LP	pPT11:PT11-mClov3_3	PT11 WT	R3	106	834.589	10.1058	0	56	8434.18	418420	0.8252	0	15	688.731	34168
1 165_LP	LP	pPT11:PT11-mClov3_3	PT11 WT	R3	107	466.337	20.5996	0	115	9606.34	476571	1.4	0	11	652.851	32388
1 165_LP	LP	pPT11:PT11-mClov3_3	PT11 WT	R3	108	612.618	12.7929	0	53	7837.16	388802	0.9036	0	10	553.577	27463
1 165_LP	LP	pPT11:PT11-mClov3_3	PT11 WT	R3	109	467.748	18.3029	0	68	8561.13	424718	1.3597	0	10	636	31552
1 165_LP	LP	pPT11:PT11-mClov3_3	PT11 WT	R3	110	906.852	9.0099	0	54	8170.62	405345	0.621	0	10	563.112	27936
1 165_LP	LP	pPT11:PT11-mClov3_3	PT11 WT	R3	111	856.741	8.6497	0	70	7410.59	367640	0.63	0	10	539.769	26778
1 165_LP	LP	pPT11:PT11-mClov3_3	PT11 WT	R3	112	723.543	13.1177	0	50	9491.24	470861	0.9821	0	8	710.562	35251
1 165_LP	LP	pPT11:PT11-mClov3_3	PT11 WT	R3	113	671.698	10.901	0	40	7322.16	363253	0.8334	0	7	559.786	27771
1 165_LP	LP	pPT11:PT11-mClov3_3	PT11 WT	R3	114	499.173	16.3348	0	63	8153.91	404516	1.2238	0	10	610.904	30307
1 165_LP	LP	pPT11:PT11-mClov3_3	PT11 WT	R3	115	588.147	11.2507	0	47	6617.04	328272	0.9467	0	10	556.822	27624
1 165_LP	LP	pPT11:PT11-mClov3_3	PT11 WT	R3	116	654.585	14.3914	0	64	9420.37	467345	1.0792	0	11	706.449	35047
1 165_LP	LP	pPT11:PT11-mClov3_3	PT11 WT	R3	117	390.123	8.5246	0	39	3325.66	164986	0.7309	0	23	285.124	14145
1 165_LP	LP	pPT11:PT11-mClov3_3	PT11 WT	R3	118	559.665	10.093	0	56	5648.69	280232	0.7019	0	7	392.844	19489
1 165_LP	LP	pPT11:PT11-mClov3_3	PT11 WT	R3	119	748.497	8.6206	0	43	6452.46	320107	0.6435	0	7	481.656	23895
1 165_LP	LP	pPT11:PT11-mClov3_3	PT11 WT	R3	120	549.687	7.1999	0	40	3957.66	196340	0.614	0	8	337.492	16743
1 165_LP	LP	pPT11:PT11-mClov3_3	PT11 WT	R3	121	1162.37	15.0333	0	56	17474.2	866894	1.1229	0	10	1305.18	64750
1 165_LP	LP	pPT11:PT11-mClov3_3	PT11 WT	R3	122	999.616	10.0011	0	41	9997.29	495966	0.7411	0	22	740.797	36751
1 165_LP	LP	pPT11:PT11-mClov3_3	PT11 WT	R3	123	829.812	14.9598	0	65	12413.8	615849	1.0713	0	9	888.993	44103
1 165_LP	LP	pPT11:PT11-mClov3_3	PT11 WT	R3	124	1009.8	11.8573	0	83	11973.4	594001	0.87	0	9	878.531	43584
1 165_LP	LP	pPT11:PT11-mClov3_3	PT11 WT	R3	125	911.952	12.1526	0	72	11082.6	549810	0.9113	0	24	831.101	41231
1 165_LP	LP	pPT11:PT11-mClov3_3	PT11 WT	R3	126	802.378	16.2765	0	77	13059.9	647903	1.2712	0	12	1019.99	50602
2 165_HP	HP	pPT11:PT11-mClov3_6	PT11 WT	R1	1	379.601	2.2322	0	19	847.356	42448	0.2757	0	4	104.662	5243
2 165_HP	HP	pPT11:PT11-mClov3_6	PT11 WT	R1	2	344.368	2.0097	0	14	692.09	34670	0.2305	0	4	79.3697	3976
2 165_HP	HP	pPT11:PT11-mClov3_6	PT11 WT	R1	3	426.493	2.1044	0	14	897.521	44961	0.3063	0	5	130.653	6545
2 165_HP	HP	pPT11:PT11-mClov3_6	PT11 WT	R1	4	464.82	2.7417	0	18	1274.41	63841	0.2908	0	4	135.184	6772
2 165_HP	HP	pPT11:PT11-mClov3_6	PT11 WT	R1	5	556.367	2.5054	0	17	1393.92	69828	0.2851	0	5	158.62	7946
2 165_HP	HP	pPT11:PT11-mClov3_6	PT11 WT	R1	6	532.871	3.0415	0	18	1620.75	81191	0.3291	0	5	175.388	8786
2 165_HP	HP	pPT11:PT11-mClov3_6	PT11 WT	R1	7	441.744	2.4471	0	20	1080.97	54151	0.2739	0	5	121.011	6062
2 165_HP	HP	pPT11:PT11-mClov3_6	PT11 WT	R1	8	426.572	2.9072	0	20	1240.15	62125	0.306	0	11	130.533	6539
2 165_HP	HP	pPT11:PT11-mClov3_6	PT11 WT	R1	9	480.211	2.3658	0	15	1136.09	56912	0.2865	0	5	137.6	6893
2 165_HP	HP	pPT11:PT11-mClov3_6	PT11 WT	R1	10	467.735	2.0559	0	13	961.6	48171	0.2217	0	5	103.684	5194
2 165_HP	HP	pPT11:PT11-mClov3_6	PT11 WT	R1	11	826.096	1.7011	0	24	1405.28	70397	0.3415	0	9	282.086	14131
2 165_HP	HP	pPT11:PT11-mClov3_6	PT11 WT	R1	12	713.649	2.1191	0	22	1512.28	75757	0.3426	0	8	244.497	12248
2 165_HP	HP	pPT11:PT11-mClov3_6	PT11 WT	R1	13	824.499	2.6468	0	19	2182.29	109321	0.3931	0	10	324.106	16236
2 165_HP	HP	pPT11:PT11-mClov3_6	PT11 WT	R1	14	440.247	3.081	0	35	1356.41	67949	0.4565	0	12	200.98	10068
2 165_HP	HP	pPT11:PT11-mClov3_6	PT11 WT	R1	15	420.983	3.8438	0	30	1618.16	81061	0.5056	0	10	212.837	10662
2 165_HP	HP	pPT11:PT11-mClov3_6	PT11 WT	R1	16	739.041	4.1805	0	27	3089.59	154772	0.4644	0	6	343.23	17194
2 165_HP	HP	pPT11:PT11-mClov3_6	PT11 WT	R1	17	248.33	2.6753	0	21	664.362	33281	0.3339	0	5	82.923	4154
2 165_HP	HP	pPT11:PT11-mClov3_6	PT11 WT	R1	18	654.022	8.188	0	69	5355.14	268264	0.6283	0	8	410.922	20585
2 165_HP	HP	pPT11:PT11-mClov3_6	PT11 WT	R1	19	330.754	5.4138	0	28	1790.65	89702	0.5829	0	9	192.795	9658
2 165_HP	HP	pPT11:PT11-mClov3_6	PT11 WT	R1	20	408.147	2.1057	0	13	859.453	43054	0.1738	0	4	70.9457	3554
2 165_HP	HP	pPT11:PT11-mClov3_6	PT11 WT	R1	21	484.623	2.9886	0	20	1448.36	72555	0.3191	0	5	154.627	7746
2 165_HP	HP	pPT11:PT11-mClov3_6	PT11 WT	R1	22	495.442	3.9897	0	22	1976.68	99021	0.4514	0	5	223.637	11203
2 165_HP	HP	pPT11:PT11-mClov3_6	PT11 WT	R1	23	407.409	10.7707	0	64	4388.09	219820	1.107	0	14	450.986	22592
2 165_HP	HP	pPT11:PT11-mClov3_6	PT11 WT	R1	24	439.408	3.8981	0	19	1712.88	85806	0.7528	0	25	330.774	16570
2 165_HP	HP	pPT11:PT11-mClov3_6	PT11 WT	R1	25	357.184	8.1935	0	47	2926.58	146606	0.84	0	9	300.052	15031
2 165_HP	HP	pPT11:PT11-mClov3_6	PT11 WT	R1	26	389.902	3.9872	0	25	1554.62	77878	0.4041	0	6	157.542	7892
2 165_HP	HP	pPT11:PT11-mClov3_6	PT11 WT	R1	27	409.086	3.492	0	22	1428.54	71562	0.3315	0	6	135.623	6794
2 165_HP	HP	pPT11:PT11-mClov3_6	PT11 WT	R1	28	397.168	2.2764	0	12	904.109	45291	0.2396	0	5	95.1798	4768
2 165_HP	HP	pPT11:PT11-mClov3_6	PT11 WT	R1	29	389.063	1.501	0	10	583.995	29255	0.2128	0	4	82.8032	4148
2 165_HP	HP	pPT11:PT11-mClov3_6	PT11 WT	R1	30	510.953	1.6241	0	12	829.829	41570	0.1531	0	16	78.2319	3919
2 165_HP	HP	pPT11:PT11-mClov3_6	PT11 WT	R1	31	518.758	4.4153	0	27	2290.46	114740	0.3603	0	7	186.886	9362
2 165_HP	HP	pPT11:PT11-mClov3_6	PT11 WT	R1	32	585.192	8.5134	0	51	4981.97	249570	0.6385	0	8	373.673	18719
2 165_HP	HP	pPT11:PT11-mClov3_6	PT11 WT	R1	33	435.675	2.2648	0	21	986.732	49430	0.1937	0	3	84.4002	4228
2 165_HP	HP	pPT11:PT11-mClov3_6	PT11 WT	R1	34	322.849	5.7633	0	27	1860.68	93210	1.1054	0	15	356.864	17877
2 165_HP	HP	pPT11:PT11-mClov3_6	PT11 WT	R1	35	640.408	8.0217	0	47	5137.15	257344	0.6098	0	8	390.541	19564
2 165_HP	HP	pPT11:PT11-mClov3_6	PT11 WT	R1	36	653.124	8.0829	0	49	5279.11	264455	0.7112	0	12	464.501	23269
2 165_HP	HP	pPT11:PT11-mClov3_6	PT11 WT	R1	37	338.459	8.8934	0	51	3010.06	150788	0.6838	0	6	231.422	11593
2 165_HP	HP	pPT11:PT11-mClov3_6	PT11 WT	R1	38	509.136	4.476	0	32	2278.91	114161	0.4118	0	7	209.683	10504
2 165_HP	HP	pPT11:PT11-mClov3_6	PT11 WT	R1	39	395.152	4.2404	0	22	1675.59	83938	0.608	0	6	240.245	12035
2 165_HP	HP	pPT11:PT11-mClov3_6	PT11 WT	R2	40	626.514	3.4352	0	27	2152.23	107815	0.7737	0	11	484.742	24283
2 165_HP	HP	pPT11:PT11-mClov3_6	PT11 WT	R2	41	418.388	4.6872	0	35	1961.09	98240	0.5575	0	6	233.258	11685
2 165_HP	HP	pPT11:PT11-mClov3_6	PT11 WT	R2	42	803.339	5.4812	0	42	4403.28	220581	0.7202	0	8	578.525	28981
2 165_HP	HP	pPT11:PT11-mClov3_6	PT11 WT	R2	43	451.146	2.5966	0	33	1171.46	58684	0.4062	0	18	183.273	9181
2 165_HP	HP	pPT11:PT11-mClov3_6	PT11 WT	R2	44	529.897	13.501	0	67	7154.12	358383	1.1603	0	20	614.856	30801
2 165_HP	HP	pPT11:PT11-mClov3_6	PT11 WT	R2	45	1070.61	4.8886	0	42	5233.75	262183	0.6276	0	11	671.928	33660
2 165_HP	HP	pPT11:PT11-mClov3_7	PT11 WT	R1	1	555.653	1.8258	0	19	1014.49	50329	0.1984	0	12	110.24	5469
2 165_HP	HP	pPT11:PT11-mClov3_7	PT11 WT	R1	2	1008.24	0.7355	0	12	741.563	36789	0.1229	0	4	123.927	6148
2 165_HP	HP	pPT11:PT11-mClov3_7	PT11 WT	R1	3	1049.44	1.8292	0	16	1919.61	95232	0.1378	0	4	144.648	7176
2 165_HP	HP	pPT11:PT11-mClov3_7	PT11 WT	R1	4	1742.55	1.248	0	15	2174.76	107890	0.1129	0	4	196.694	9758
2 165_HP	HP	pPT11:PT11-mClov3_7	PT11 WT	R1	5	902.66	4.3098	0	30	3890.26	192996	0.328	0	8	296.109	14690
2 165_HP	HP	pPT11:PT11-mClov3_7	PT11 WT	R1	6	689.437	2.9225	0	15	2014.87	99958	0.2329	0	5	160.552	7965
2 165_HP	HP	pPT11:PT11-mClov3_7	PT11 WT	R1	7	462.366	4.4456	0	24	2055.49	101973	0.3683	0	7	170.308	8449
2 165_HP	HP	pPT11:PT11-mClov3_7	PT11 WT	R1	8	835.395	2.8229	0	18	2358.27	116994	0.2827	0	7	236.142	11715
2 165_HP	HP	pPT11:PT11-mClov3_7	PT11 WT	R1	9	547.873	2.1403	0	18	1172.58	58172	0.1898	0	8	103.971	5158
2 165_HP	HP	pPT11:PT11-mClov3_7	PT11 WT	R1	10	848.215	1.9019	0	27	1613.2	80031	0.197	0	9	167.083	8289
2 165_HP	HP	pPT11:PT11-mClov3_7	PT11 WT	R1	11	858.959	2.1442	0	18	1841.74	91369	0.175	0	4	150.353	7459
2 165_HP	HP	pPT11:PT11-mClov3_7	PT11 WT	R1	12	591.009	1.9891	0	15	1175.59	58321	0.2065	0	4	122.072	6056
2 165_HP	HP	pPT11:PT11-mClov3_7	PT11 WT	R1	13	675.811	2.5877	0	20	1748.82	86759	0.2042	0	4	137.996	6846
2 165_HP	HP	pPT11:PT11-mClov3_7	PT11 WT	R1	14	793.246	2.6927	0	26	2135.96	105965	0.2254	0	9	178.815	8871
2 165_HP	HP	pPT11:PT11-mClov3_7	PT11 WT	R1	15	1233.3	2.1277	0	18	2624.06	130180	0.1924	0	11	237.311	11773
2 165_HP	HP	pPT11:PT11-mClov3_7	PT11 WT	R1	16	550.13	2.31	0	22	1270.79	63044	0.238	0	20	130.941	6496
2 165_HP	HP	pPT11:PT11-mClov3_7	PT11 WT	R1	17	509.635	2.1349	0	18	1088.01	53976	0.2262	0	10	115.299	5720
2 165_HP	HP	pPT11:PT11-mClov3_7	PT11 WT	R1	18	444.728	1.6535	0	13	735.375	36482	0.1709	0	4	75.9926	3770
2 165_HP	HP	pPT11:PT11-mClov3_7	PT11 WT	R1	19	643.035	1.8317	0	22	1177.87	58434	0.1903	0	6	122.354	6070
2 165_HP	HP	pPT11:PT11-mClov3_7	PT11 WT	R1	20	910.601	0.9976	0	10	908.384	45065	0.0933	0	3	84.9828	4216
2 165_HP	HP	pPT11:PT11-mClov3_7	PT11 WT	R1	21	300.564	1.0795	0	11	324.471	16097	0.1308	0	3	39.3267	1951
2 165_HP	HP	pPT11:PT11-mClov3_7	PT11 WT	R1	22	403.144	1.3802	0	16	556.439	27605	0.1699	0	4	68.474	3397
2 165_HP	HP	pPT11:PT11-mClov3_7	PT11 WT	R1	23	944.002	1.1877	0	20	1121.22	55624	0.1013	0	3	95.6056	4743
2 165_HP	HP	pPT11:PT11-mClov3_7	PT11 WT	R2	24	1347.13	2.1504	0	25	2896.91	143716	0.158	0	4	212.9	10562
2 165_HP	HP	pPT11:PT11-mClov3_7	PT11 WT	R2	25	1283.37	1.2337	0	16	1583.27	78546	0.145	0	5	186.132	9234
2 165_HP	HP	pPT11:PT11-mClov3_7	PT11 WT	R2	26	514.956	1.7362	0	15	894.053	44354	0.1944	0	4	100.101	4966
2 165_HP	HP	pPT11:PT11-mClov3_7	PT11 WT	R2	27	657.85	1.2151	0	23	799.354	39656	0.1849	0	6	121.649	6035
2 165_HP	HP	pPT11:PT11-mClov3_7	PT11 WT	R2	28	517.173	1.7263	0	14	892.783	44291	0.1975	0	6	102.116	5066
2 165_HP	HP	pPT11:PT11-mClov3_7	PT11 WT	R2	29	430.719	1.2936	0	12	557.185	27642	0.1482	0	4	63.8379	3167
2 165_HP	HP	pPT11:PT11-mClov3_7	PT11 WT	R2	30	495.847	1.1857	0	11	587.905	29166	0.2147	0	9	106.45	5281
2 165_HP	HP	pPT11:PT11-mClov3_7	PT11 WT	R2	31	257.75	1.6018	0	12	412.86	20482	0.2016	0	15	51.9653	2578
2 165_HP	HP	pPT11:PT11-mClov3_7	PT11 WT	R2	32	737.109	1.8027	0	15	1328.8	65922	0.1977	0	5	145.737	7230
2 165_HP	HP	pPT11:PT11-mClov3_7	PT11 WT	R2	33	454.686	2.0155	0	15	916.427	45464	0.2116	0	7	96.2103	4773
2 165_HP	HP	pPT11:PT11-mClov3_7	PT11 WT	R3	34	1119.93	1.5464	0	17	1731.91	85920	0.1601	0	5	179.339	8897
2 165_HP	HP	pPT11:PT11-mClov3_7	PT11 WT	R3	35	1141.84	0.8472	0	11	967.425	47994	0.0791	0	4	90.3647	4483
2 165_HP	HP	pPT11:PT11-mClov3_7	PT11 WT	R3	36	1194.39	0.8394	0	16	1002.54	49736	0.1055	0	4	125.983	6250
2 165_HP	HP	pPT11:PT11-mClov3_7	PT11 WT	R3	37	756.459	2.0529	0	16	1552.95	77042	0.209	0	4	158.113	7844
2 165_HP	HP	pPT11:PT11-mClov3_7	PT11 WT	R3	38	1739.47	1.2101	0	22	2104.98	104428	0.1227	0	5	213.424	10588
2 165_HP	HP	pPT11:PT11-mClov3_7	PT11 WT	R3	39	854.282	1.1571	0	11	988.489	49039	0.115	0	4	98.2059	4872
2 165_HP	HP	pPT11:PT11-mClov3_7	PT11 WT	R3	40	968.997	2.0125	0	22	1950.07	96743	0.2077	0	9	201.29	9986
2 165_HP	HP	pPT11:PT11-mClov3_7	PT11 WT	R3	41	581.535	1.0547	0	12	613.323	30427	0.1165	0	5	67.7484	3361
2 165_HP	HP	pPT11:PT11-mClov3_7	PT11 WT	R3	42	980.265	3.0988	0	21	3037.63	150697	0.3478	0	10	340.919	16913
2 165_HP	HP	pPT11:PT11-mClov3_7	PT11 WT	R3	43	535.597	2.0664	0	13	1106.73	54905	0.1899	0	4	101.693	5045
2 165_HP	HP	pPT11:PT11-mClov3_7	PT11 WT	R3	44	879.721	2.8222	0	21	2482.78	123171	0.2652	0	5	233.34	11576
2 165_HP	HP	pPT11:PT11-mClov3_7	PT11 WT	R3	45	916.145	1.2794	0	11	1172.1	58148	0.1512	0	8	138.54	6873
2 165_HP	HP	pPT11:PT11-mClov3_7	PT11 WT	R3	46	1150.73	2.4422	0	18	2810.36	139422	0.2311	0	7	265.954	13194
2 165_HP	HP	pPT11:PT11-mClov3_7	PT11 WT	R3	47	552.166	1.315	0	14	726.103	36022	0.1714	0	4	94.6582	4696
2 165_HP	HP	pPT11:PT11-mClov3_7	PT11 WT	R3	48	995.846	1.965	0	17	1956.86	97080	0.1835	0	5	182.725	9065
2 165_HP	HP	pPT11:PT11-mClov3_7	PT11 WT	R3	49	903.627	1.2471	0	12	1126.89	55905	0.1877	0	6	169.603	8414
2 165_HP	HP	pPT11:PT11-mClov3_7	PT11 WT	R3	50	798.87	1.408	0	12	1124.81	55802	0.1952	0	5	155.976	7738
2 165_HP	HP	pPT11:PT11-mClov3_7	PT11 WT	R3	51	738.197	0.9778	0	10	721.829	35810	0.1584	0	3	116.932	5801
2 165_HP	HP	pPT11:PT11-mClov3_7	PT11 WT	R3	52	710.521	1.4892	0	11	1058.09	52492	0.1643	0	4	116.771	5793
2 165_HP	HP	pPT11:PT11-mClov3_8	PT11 WT	R1	1	443.216	2.0161	0	16	893.589	44331	0.5609	0	20	248.599	12333
2 165_HP	HP	pPT11:PT11-mClov3_8	PT11 WT	R1	2	283.31	1.5344	0	16	434.71	21566	0.5201	0	13	147.349	7310
2 165_HP	HP	pPT11:PT11-mClov3_8	PT11 WT	R2	3	789.699	1.0439	0	14	824.369	40897	0.2689	0	9	212.336	10534
2 165_HP	HP	pPT11:PT11-mClov3_8	PT11 WT	R2	4	1254.28	2.3939	0	24	3002.58	148958	0.7059	0	17	885.345	43922
2 165_HP	HP	pPT11:PT11-mClov3_8	PT11 WT	R2	5	291.13	1.6689	0	14	485.869	24104	0.3332	0	4	97.0166	4813
2 165_HP	HP	pPT11:PT11-mClov3_8	PT11 WT	R2	6	853.577	2.0916	0	20	1785.32	88570	0.3241	0	8	276.617	13723
2 165_HP	HP	pPT11:PT11-mClov3_8	PT11 WT	R2	7	876.657	1.6431	0	25	1440.39	71458	0.32	0	6	280.487	13915
2 165_HP	HP	pPT11:PT11-mClov3_9	PT11 WT	R1	8	745.816	3.5281	0	22	2631.32	130540	0.3475	0	7	259.181	12858
2 165_HP	HP	pPT11:PT11-mClov3_9	PT11 WT	R1	9	819.511	1.9615	0	15	1607.48	79747	0.2168	0	5	177.686	8815
2 165_HP	HP	pPT11:PT11-mClov3_9	PT11 WT	R1	10	588.651	1.3316	0	12	783.833	38886	0.1853	0	6	109.071	5411
2 165_HP	HP	pPT11:PT11-mClov3_9	PT11 WT	R1	11	713.847	3.2579	0	19	2325.62	115374	0.3335	0	7	238.097	11812
2 165_HP	HP	pPT11:PT11-mClov3_9	PT11 WT	R1	12	347.409	0.9833	0	12	341.604	16947	0.1272	0	3	44.2047	2193
2 165_HP	HP	pPT11:PT11-mClov3_9	PT11 WT	R1	13	927.151	2.7392	0	22	2539.67	125993	0.3397	0	7	314.916	15623
2 165_HP	HP	pPT11:PT11-mClov3_9	PT11 WT	R1	14	479.479	1.0087	0	10	483.632	23993	0.2076	0	8	99.5161	4937
2 165_HP	HP	pPT11:PT11-mClov3_9	PT11 WT	R1	15	409.111	1.0728	0	10	438.883	21773	0.2032	0	7	83.1283	4124
2 165_HP	HP	pPT11:PT11-mClov3_9	PT11 WT	R1	16	1394.62	1.3022	0	13	1816.1	90097	0.1674	0	5	233.42	11580
2 165_HP	HP	pPT11:PT11-mClov3_9	PT11 WT	R1	17	1278.65	0.8159	0	21	1043.22	51754	0.1331	0	6	170.167	8442
2 165_HP	HP	pPT11:PT11-mClov3_9	PT11 WT	R1	18	680.547	1.3267	0	12	902.861	44791	0.2556	0	5	173.957	8630
2 165_HP	HP	pPT11:PT11-mClov3_9	PT11 WT	R1	19	806.651	1.756	0	17	1416.49	70272	0.1983	0	4	159.968	7936
2 165_HP	HP	pPT11:PT11-mClov3_9	PT11 WT	R1	20	1354.7	3.5631	0	24	4826.88	239462	0.3441	0	12	466.115	23124
2 165_HP	HP	pPT11:PT11-mClov3_9	PT11 WT	R1	21	1253.35	1.9405	0	17	2432.11	120657	0.2553	0	17	319.996	15875
2 165_HP	HP	pPT11:PT11-mClov3_9	PT11 WT	R1	22	821.728	3.1642	0	27	2600.1	128991	0.3869	0	6	317.899	15771
2 165_HP	HP	pPT11:PT11-mClov3_9	PT11 WT	R1	23	400.443	1.9863	0	24	795.403	39460	0.3334	0	7	133.501	6623
2 165_HP	HP	pPT11:PT11-mClov3_9	PT11 WT	R2	24	782.019	1.7317	0	18	1354.24	67184	0.1956	0	6	152.993	7590
2 165_HP	HP	pPT11:PT11-mClov3_9	PT11 WT	R2	25	618.625	2.153	0	38	1331.93	66077	0.2888	0	6	178.673	8864
3 166_LP	LP	pSTR1:PT11-mClov3_3	PT11 WT	R1	1	685.627	5.5735	0	29	3821.36	189578	0.3652	0	6	250.373	12421
3 166_LP	LP	pSTR1:PT11-mClov3_3	PT11 WT	R1	2	462.326	4.0739	0	20	1883.45	93438	0.276	0	5	127.595	6330
3 166_LP	LP	pSTR1:PT11-mClov3_3	PT11 WT	R1	3	544.748	5.7131	0	38	3112.21	154397	0.3354	0	7	182.725	9065
3 166_LP	LP	pSTR1:PT11-mClov3_3	PT11 WT	R1	4	785.183	7.8079	0	64	6130.65	304142	0.4806	0	21	377.343	18720
3 166_LP	LP	pSTR1:PT11-mClov3_3	PT11 WT	R1	5	1074.16	3.6129	0	43	3880.87	192530	0.2482	0	8	266.579	13225
3 166_LP	LP	pSTR1:PT11-mClov3_3	PT11 WT	R1	6	1176.84	6.6598	0	51	7837.5	388819	0.4215	0	9	496.008	24607
3 166_LP	LP	pSTR1:PT11-mClov3_3	PT11 WT	R1	7	813.061	5.3667	0	40	4363.45	216471	0.3872	0	8	314.835	15619
3 166_LP	LP	pSTR1:PT11-mClov3_3	PT11 WT	R1	8	1180.55	12.3514	0	101	14581.4	723384	0.747	0	19	881.898	43751
3 166_LP	LP	pSTR1:PT11-mClov3_3	PT11 WT	R1	9	997.681	7.9519	0	57	7933.49	393581	0.4901	0	8	488.973	24258
3 166_LP	LP	pSTR1:PT11-mClov3_3	PT11 WT	R1	10	584.156	8.358	0	54	4882.4	242216	0.552	0	6	322.435	15996
3 166_LP	LP	pSTR1:PT11-mClov3_3	PT11 WT	R1	11	1333.94	8.8895	0	80	11858.1	588282	0.5785	0	18	771.739	38286
3 166_LP	LP	pSTR1:PT11-mClov3_3	PT11 WT	R1	12	485.627	8.7315	0	53	4240.27	210360	0.5486	0	9	266.438	13218
3 166_LP	LP	pSTR1:PT11-mClov3_3	PT11 WT	R1	13	918.443	7.4911	0	63	6880.18	341326	0.5072	0	7	465.833	23110
3 166_LP	LP	pSTR1:PT11-mClov3_3	PT11 WT	R1	14	742.45	13.0413	0	66	9682.51	480350	0.7827	0	8	581.132	28830
3 166_LP	LP	pSTR1:PT11-mClov3_3	PT11 WT	R1	15	793.065	13.2408	0	67	10500.8	520946	0.8481	0	18	672.585	33367
3 166_LP	LP	pSTR1:PT11-mClov3_3	PT11 WT	R1	16	424.45	10.3796	0	53	4405.64	218564	0.6652	0	8	282.362	14008
3 166_LP	LP	pSTR1:PT11-mClov3_3	PT11 WT	R1	17	791.372	8.1198	0	52	6425.75	318782	0.536	0	7	424.208	21045
3 166_LP	LP	pSTR1:PT11-mClov3_3	PT11 WT	R1	18	621.588	7.8961	0	40	4908.14	243493	0.5501	0	10	341.947	16964
3 166_LP	LP	pSTR1:PT11-mClov3_3	PT11 WT	R1	19	638.661	8.4926	0	49	5423.88	269079	0.5558	0	9	354.948	17609
3 166_LP	LP	pSTR1:PT11-mClov3_3	PT11 WT	R1	20	671.96	9.8499	0	39	6618.74	328356	0.6999	0	19	470.308	23332
3 166_LP	LP	pSTR1:PT11-mClov3_3	PT11 WT	R1	21	839.023	7.3993	0	40	6208.22	307990	0.5082	0	7	426.365	21152
3 166_LP	LP	pSTR1:PT11-mClov3_3	PT11 WT	R1	22	647.046	4.5359	0	29	2934.95	145603	0.4094	0	8	264.906	13142
3 166_LP	LP	pSTR1:PT11-mClov3_3	PT11 WT	R1	23	642.188	5.0638	0	35	3251.94	161329	0.378	0	6	242.733	12042
3 166_LP	LP	pSTR1:PT11-mClov3_3	PT11 WT	R1	24	946.804	6.2269	0	34	5895.62	292482	0.4707	0	8	445.696	22111
3 166_LP	LP	pSTR1:PT11-mClov3_3	PT11 WT	R1	25	865.732	9.2063	0	40	7970.22	395403	0.7083	0	7	613.222	30422
3 166_LP	LP	pSTR1:PT11-mClov3_3	PT11 WT	R1	26	728.3	9.9526	0	67	7248.49	359598	0.6757	0	7	492.138	24415
3 166_LP	LP	pSTR1:PT11-mClov3_3	PT11 WT	R1	27	1449.24	9.6235	0	52	13946.7	691899	0.7001	0	26	1014.57	50333
3 166_LP	LP	pSTR1:PT11-mClov3_3	PT11 WT	R1	28	753.678	13.6475	0	56	10285.8	510279	1.0186	0	9	767.667	38084
3 166_LP	LP	pSTR1:PT11-mClov3_3	PT11 WT	R1	29	849.727	3.984	0	32	3385.34	167947	0.3104	0	5	263.717	13083
3 166_LP	LP	pSTR1:PT11-mClov3_3	PT11 WT	R1	30	1007.19	7.9052	0	59	7962.11	395001	0.6405	0	8	645.111	32004
3 166_LP	LP	pSTR1:PT11-mClov3_3	PT11 WT	R1	31	796.955	11.2836	0	47	8992.51	446119	0.8346	0	20	665.147	32998
3 166_LP	LP	pSTR1:PT11-mClov3_3	PT11 WT	R1	32	661.801	14.9833	0	70	9915.95	491931	1.0284	0	14	680.588	33764
3 166_LP	LP	pSTR1:PT11-mClov3_3	PT11 WT	R1	33	855.774	7.9802	0	51	6829.22	338798	0.6057	0	8	518.322	25714
3 166_LP	LP	pSTR1:PT11-mClov3_3	PT11 WT	R1	34	619.35	6.7572	0	34	4185.08	207622	0.543	0	7	336.283	16683
3 166_LP	LP	pSTR1:PT11-mClov3_3	PT11 WT	R1	35	520.701	7.4007	0	36	3853.55	191175	0.6175	0	6	321.548	15952
3 166_LP	LP	pSTR1:PT11-mClov3_3	PT11 WT	R1	36	492.239	6.1349	0	45	3019.85	149815	0.6026	0	9	296.613	14715
3 166_LP	LP	pSTR1:PT11-mClov3_3	PT11 WT	R1	37	332.856	6.8504	0	35	2280.18	113120	0.6749	0	9	224.652	11145
3 166_LP	LP	pSTR1:PT11-mClov3_3	PT11 WT	R1	38	922.514	2.74	0	18	2527.65	125397	0.4422	0	17	407.962	20239
3 166_LP	LP	pSTR1:PT11-mClov3_3	PT11 WT	R1	39	511.912	3.5268	0	23	1805.42	89567	0.5627	0	6	288.067	14291
3 166_LP	LP	pSTR1:PT11-mClov3_3	PT11 WT	R1	40	591.432	4.4425	0	30	2627.41	130346	0.6028	0	8	356.52	17687
3 166_LP	LP	pSTR1:PT11-mClov3_3	PT11 WT	R1	41	947.711	3.3312	0	24	3157.02	156620	0.3674	0	15	348.175	17273
3 166_LP	LP	pSTR1:PT11-mClov3_3	PT11 WT	R1	42	1012.84	4.9893	0	27	5053.31	250695	1.1663	0	16	1181.23	58601
3 166_LP	LP	pSTR1:PT11-mClov3_3	PT11 WT	R1	43	246.563	9.8606	0	43	2431.26	120615	1.2182	0	13	300.362	14901
3 166_LP	LP	pSTR1:PT11-mClov3_3	PT11 WT	R1	44	359.967	7.4618	0	37	2685.99	133252	1.0333	0	10	371.961	18453
3 166_LP	LP	pSTR1:PT11-mClov3_3	PT11 WT	R1	45	717.294	11.6149	0	64	8331.27	413315	1.3126	0	12	941.503	46708
3 166_LP	LP	pSTR1:PT11-mClov3_3	PT11 WT	R1	46	620.499	7.7093	0	37	4783.61	237315	0.9899	0	12	614.23	30472
3 166_LP	LP	pSTR1:PT11-mClov3_3	PT11 WT	R1	47	266.519	6.9332	0	24	1847.83	91671	1.1206	0	12	298.649	14816
3 166_LP	LP	pSTR1:PT11-mClov3_3	PT11 WT	R1	48	723.039	15.1629	0	59	10963.3	543892	1.77	0	24	1279.8	63491
3 166_LP	LP	pSTR1:PT11-mClov3_3	PT11 WT	R1	49	603.728	6.8939	0	28	4162.02	206478	0.9777	0	23	590.284	29284
3 166_LP	LP	pSTR1:PT11-mClov3_3	PT11 WT	R1	50	453.275	9.8746	0	45	4475.93	222051	1.2513	0	11	567.163	28137
3 166_LP	LP	pSTR1:PT11-mClov3_3	PT11 WT	R1	51	611.045	14.7126	0	64	8990.05	445997	1.781	0	14	1088.25	53988
3 166_LP	LP	pSTR1:PT11-mClov3_3	PT11 WT	R1	52	636.121	14.675	0	69	9335.06	463113	1.6159	0	17	1027.94	50996
3 166_LP	LP	pSTR1:PT11-mClov3_3	PT11 WT	R1	53	616.206	6.1553	0	32	3792.92	188167	1.0463	0	14	644.708	31984
3 166_LP	LP	pSTR1:PT11-mClov3_3	PT11 WT	R1	54	816.387	13.7174	0	71	11198.7	555569	1.6702	0	14	1363.53	67645
3 166_LP	LP	pSTR1:PT11-mClov3_3	PT11 WT	R1	55	428.643	13.2141	0	66	5664.13	280998	1.824	0	13	781.857	38788
3 166_LP	LP	pSTR1:PT11-mClov3_3	PT11 WT	R1	56	622.132	9.449	0	56	5878.55	291635	1.2691	0	14	789.578	39171
3 166_LP	LP	pSTR1:PT11-mClov3_3	PT11 WT	R2	57	899.958	8.8875	0	40	7998.42	396802	0.6333	0	7	569.925	28274
3 166_LP	LP	pSTR1:PT11-mClov3_3	PT11 WT	R2	58	922.817	6.4133	0	33	5918.3	293607	0.4671	0	6	431.021	21383
3 166_LP	LP	pSTR1:PT11-mClov3_3	PT11 WT	R2	59	677.947	14.3741	0	88	9744.86	483443	1.0006	0	10	678.33	33652
3 166_LP	LP	pSTR1:PT11-mClov3_3	PT11 WT	R2	60	1028.14	9.0069	0	57	9260.34	459406	0.7175	0	12	737.653	36595
3 166_LP	LP	pSTR1:PT11-mClov3_3	PT11 WT	R2	61	839.285	4.6063	0	31	3865.99	191792	0.3888	0	6	326.325	16189
3 166_LP	LP	pSTR1:PT11-mClov3_3	PT11 WT	R2	62	461.6	6.477	0	36	2989.78	148323	0.5745	0	9	265.208	13157
3 166_LP	LP	pSTR1:PT11-mClov3_3	PT11 WT	R2	63	399.213	4.1665	0	26	1663.33	82518	0.3837	0	5	153.175	7599
3 166_LP	LP	pSTR1:PT11-mClov3_3	PT11 WT	R2	64	600.402	9.2925	0	40	5579.21	276785	0.651	0	8	390.888	19392
3 166_LP	LP	pSTR1:PT11-mClov3_3	PT11 WT	R2	65	539.528	9.5156	0	43	5133.94	254695	0.6818	0	8	367.869	18250
3 166_LP	LP	pSTR1:PT11-mClov3_3	PT11 WT	R2	66	324.491	9.9898	0	36	3241.6	160816	0.7967	0	7	258.536	12826
3 166_LP	LP	pSTR1:PT11-mClov3_3	PT11 WT	R2	67	852.851	10.1317	0	65	8640.81	428671	0.7031	0	8	599.677	29750
3 166_LP	LP	pSTR1:PT11-mClov3_3	PT11 WT	R2	68	799.818	5.3092	0	29	4246.36	210662	0.3693	0	15	295.363	14653
3 166_LP	LP	pSTR1:PT11-mClov3_3	PT11 WT	R2	69	555.653	6.2841	0	31	3491.79	173228	0.4613	0	7	256.339	12717
3 166_LP	LP	pSTR1:PT11-mClov3_3	PT11 WT	R2	70	816.588	2.525	0	24	2061.92	102292	0.2197	0	8	179.379	8899
3 166_LP	LP	pSTR1:PT11-mClov3_3	PT11 WT	R2	71	711.045	11.6628	0	79	8292.79	411406	0.8729	0	16	620.64	30790
3 166_LP	LP	pSTR1:PT11-mClov3_3	PT11 WT	R2	72	579.056	7.926	0	44	4589.57	227689	0.6746	0	9	390.647	19380
3 166_LP	LP	pSTR1:PT11-mClov3_3	PT11 WT	R2	73	652.206	4.4525	0	25	2903.95	144065	0.4466	0	18	291.272	14450
3 166_LP	LP	pSTR1:PT11-mClov3_3	PT11 WT	R2	74	625.418	7.3052	0	39	4568.77	226657	0.6539	0	8	408.949	20288
3 166_LP	LP	pSTR1:PT11-mClov3_3	PT11 WT	R2	75	560.572	6.3295	0	41	3548.15	176024	0.5301	0	6	297.137	14741
3 166_LP	LP	pSTR1:PT11-mClov3_3	PT11 WT	R2	76	533.057	7.4109	0	47	3950.43	195981	0.6939	0	7	369.865	18349
3 166_LP	LP	pSTR1:PT11-mClov3_3	PT11 WT	R2	77	712.597	6.2104	0	62	4425.53	219551	0.4837	0	8	344.668	17099
3 166_LP	LP	pSTR1:PT11-mClov3_3	PT11 WT	R2	78	632.634	6.2219	0	29	3936.16	195273	0.7742	0	13	489.8	24299
3 166_LP	LP	pSTR1:PT11-mClov3_3	PT11 WT	R2	79	654.706	4.5603	0	30	2985.66	148119	0.4666	0	5	305.462	15154
3 166_LP	LP	pSTR1:PT11-mClov3_3	PT11 WT	R3	80	623.301	13.9844	0	101	8716.5	432426	1.0136	0	12	631.767	31342
3 166_LP	LP	pSTR1:PT11-mClov3_3	PT11 WT	R3	81	435.053	9.1636	0	50	3986.65	197778	0.7199	0	9	313.203	15538
3 166_LP	LP	pSTR1:PT11-mClov3_3	PT11 WT	R3	82	759.685	9.2179	0	53	7002.67	347403	0.7965	0	22	605.079	30018
3 166_LP	LP	pSTR1:PT11-mClov3_3	PT11 WT	R3	83	726.647	14.8556	0	78	10794.8	535529	1.0666	0	10	775.064	38451
3 166_LP	LP	pSTR1:PT11-mClov3_3	PT11 WT	R3	84	380.266	8.4877	0	70	3227.57	160120	0.624	0	8	237.27	11771
3 166_LP	LP	pSTR1:PT11-mClov3_3	PT11 WT	R3	85	779.076	12.7807	0	78	9957.15	493975	0.9822	0	12	765.228	37963
3 166_LP	LP	pSTR1:PT11-mClov3_3	PT11 WT	R3	86	582.745	8.9965	0	62	5242.69	260090	0.6113	0	6	356.218	17672
3 166_LP	LP	pSTR1:PT11-mClov3_3	PT11 WT	R3	87	799.132	11.441	0	79	9142.86	453578	0.8718	0	10	696.713	34564
3 166_LP	LP	pSTR1:PT11-mClov3_3	PT11 WT	R3	88	644.325	11.7229	0	101	7553.33	374721	0.9192	0	12	592.239	29381
3 166_LP	LP	pSTR1:PT11-mClov3_3	PT11 WT	R3	89	782.684	20.6542	0	109	16165.7	801981	1.5447	0	25	1209.01	59979
3 166_LP	LP	pSTR1:PT11-mClov3_3	PT11 WT	R3	90	791.553	13.963	0	85	11052.4	548312	1.0343	0	19	818.705	40616
3 166_LP	LP	pSTR1:PT11-mClov3_3	PT11 WT	R3	91	668.01	7.5082	0	37	5015.56	248822	0.5349	0	12	357.347	17728
3 166_LP	LP	pSTR1:PT11-mClov3_3	PT11 WT	R3	92	733.097	9.3145	0	45	6828.43	338759	0.7293	0	7	534.67	26525
3 166_LP	LP	pSTR1:PT11-mClov3_3	PT11 WT	R3	93	555.815	20.1749	0	107	11213.5	556302	1.4055	0	15	781.212	38756
3 166_LP	LP	pSTR1:PT11-mClov3_3	PT11 WT	R3	94	592.077	16.2171	0	86	9601.78	476345	1.1005	0	10	651.582	32325
3 166_LP	LP	pSTR1:PT11-mClov3_3	PT11 WT	R3	95	616.528	12.936	0	64	7975.38	395659	0.9838	0	12	606.53	30090
3 166_LP	LP	pSTR1:PT11-mClov3_3	PT11 WT	R3	96	553.476	12.8698	0	81	7123.11	353378	1.0424	0	15	576.96	28623
3 166_LP	LP	pSTR1:PT11-mClov3_3	PT11 WT	R3	97	542.088	6.3496	0	51	3442.02	170759	0.5229	0	6	283.471	14063
3 166_LP	LP	pSTR1:PT11-mClov3_3	PT11 WT	R3	98	541.08	9.0161	0	51	4878.41	242018	0.7	0	10	378.774	18791
3 166_LP	LP	pSTR1:PT11-mClov3_3	PT11 WT	R3	99	721.87	12.7125	0	64	9176.79	455261	1.1088	0	13	800.442	39710
3 166_LP	LP	pSTR1:PT11-mClov3_3	PT11 WT	R3	100	461.822	17.3288	0	68	8002.79	397019	1.4731	0	15	680.326	33751
3 166_LP	LP	pSTR1:PT11-mClov3_3	PT11 WT	R3	101	812.396	5.613	0	48	4559.96	226220	0.5703	0	15	463.333	22986
3 166_LP	LP	pSTR1:PT11-mClov3_1	PT11 WT	R1	1	308.536	6.8306	0	37	2107.49	105574	0.5159	0	6	159.179	7974
3 166_LP	LP	pSTR1:PT11-mClov3_1	PT11 WT	R1	2	306.839	3.856	0	23	1183.18	59271	0.3438	0	5	105.48	5284
3 166_LP	LP	pSTR1:PT11-mClov3_1	PT11 WT	R1	3	593.377	10.1124	0	80	6000.46	300591	0.8502	0	20	504.485	25272
3 166_LP	LP	pSTR1:PT11-mClov3_1	PT11 WT	R1	4	503.387	8.9072	0	58	4483.77	224613	0.6768	0	10	340.695	17067
3 166_LP	LP	pSTR1:PT11-mClov3_1	PT11 WT	R1	5	726.185	15.273	0	154	11091.1	555603	1.1219	0	17	814.738	40814
3 166_LP	LP	pSTR1:PT11-mClov3_1	PT11 WT	R1	6	686.201	4.2605	0	31	2923.59	146456	0.3994	0	7	274.061	13729
3 166_LP	LP	pSTR1:PT11-mClov3_1	PT11 WT	R1	7	449.329	5.0789	0	31	2282.08	114320	0.3949	0	14	177.444	8889
3 166_LP	LP	pSTR1:PT11-mClov3_1	PT11 WT	R1	8	730.417	7.2323	0	74	5282.6	264630	0.5815	0	28	424.736	21277
3 166_LP	LP	pSTR1:PT11-mClov3_1	PT11 WT	R1	9	471.408	11.4736	0	86	5408.72	270948	0.9336	0	16	440.127	22048
3 166_LP	LP	pSTR1:PT11-mClov3_1	PT11 WT	R1	10	427.032	8.3792	0	52	3578.19	179248	0.6255	0	9	267.114	13381
3 166_LP	LP	pSTR1:PT11-mClov3_1	PT11 WT	R1	11	772.438	10.127	0	70	7822.47	391864	0.7568	0	11	584.613	29286
3 166_LP	LP	pSTR1:PT11-mClov3_1	PT11 WT	R1	12	724.149	17.6032	0	101	12747.3	638572	1.2563	0	16	909.758	45574
3 166_LP	LP	pSTR1:PT11-mClov3_1	PT11 WT	R1	13	907.602	16.9462	0	101	15380.4	770478	1.256	0	18	1139.92	57104
3 166_LP	LP	pSTR1:PT11-mClov3_1	PT11 WT	R1	14	462.425	15.4041	0	174	7123.22	356835	1.2046	0	21	557.045	27905
3 166_LP	LP	pSTR1:PT11-mClov3_1	PT11 WT	R1	15	555.448	6.4944	0	49	3607.29	180706	0.4916	0	7	273.043	13678
3 166_LP	LP	pSTR1:PT11-mClov3_1	PT11 WT	R1	16	622.182	9.3737	0	73	5832.12	292158	0.7555	0	15	470.03	23546
3 166_LP	LP	pSTR1:PT11-mClov3_1	PT11 WT	R1	17	547.663	5.8683	0	54	3213.86	160997	0.4959	0	12	271.566	13604
3 166_LP	LP	pSTR1:PT11-mClov3_1	PT11 WT	R1	18	299.274	11.4008	0	74	3411.96	170921	0.8603	0	9	257.453	12897
3 166_LP	LP	pSTR1:PT11-mClov3_1	PT11 WT	R1	19	494.085	8.3301	0	92	4115.77	206178	0.6362	0	10	314.325	15746
3 166_LP	LP	pSTR1:PT11-mClov3_1	PT11 WT	R1	20	390.72	12.7546	0	56	4983.49	249646	0.984	0	15	384.452	19259
3 166_LP	LP	pSTR1:PT11-mClov3_1	PT11 WT	R1	21	518.878	5.8258	0	28	3022.9	151431	0.6084	0	11	315.682	15814
3 166_LP	LP	pSTR1:PT11-mClov3_1	PT11 WT	R1	22	366.466	9.8842	0	82	3622.22	181454	0.7779	0	16	285.06	14280
3 166_LP	LP	pSTR1:PT11-mClov3_1	PT11 WT	R1	23	376.348	6.5652	0	61	2470.8	123774	0.621	0	8	233.718	11708
3 166_LP	LP	pSTR1:PT11-mClov3_1	PT11 WT	R1	24	614.377	8.2255	0	52	5053.57	253157	0.6389	0	8	392.497	19662
3 166_LP	LP	pSTR1:PT11-mClov3_1	PT11 WT	R1	25	495.262	9.7214	0	61	4814.63	241187	0.8199	0	15	406.051	20341
3 166_LP	LP	pSTR1:PT11-mClov3_1	PT11 WT	R1	26	480.99	10.8483	0	52	5217.92	261390	0.7933	0	10	381.558	19114
3 166_LP	LP	pSTR1:PT11-mClov3_1	PT11 WT	R1	27	593.417	8.7971	0	62	5220.34	261511	0.6849	0	18	406.431	20360
3 166_LP	LP	pSTR1:PT11-mClov3_1	PT11 WT	R1	28	226.371	4.5268	0	27	1024.74	51334	0.5033	0	11	113.924	5707
3 166_LP	LP	pSTR1:PT11-mClov3_1	PT11 WT	R1	29	447.892	14.4243	0	66	6460.53	323638	1.0124	0	9	453.462	22716
3 166_LP	LP	pSTR1:PT11-mClov3_1	PT11 WT	R1	30	478.953	11.8402	0	114	5670.88	284081	0.9086	0	12	435.176	21800
3 166_LP	LP	pSTR1:PT11-mClov3_1	PT11 WT	R1	31	678.096	12.311	0	105	8348.08	418194	0.9327	0	11	632.483	31684
3 166_LP	LP	pSTR1:PT11-mClov3_1	PT11 WT	R1	32	714.787	11.4569	0	65	8189.28	410239	0.8588	0	15	613.878	30752
3 166_LP	LP	pSTR1:PT11-mClov3_1	PT11 WT	R1	33	838.333	13.4433	0	98	11270	564566	0.9907	0	12	830.548	41606
3 166_LP	LP	pSTR1:PT11-mClov3_1	PT11 WT	R1	34	664.961	8.0422	0	47	5347.76	267894	0.6169	0	8	410.183	20548
3 166_LP	LP	pSTR1:PT11-mClov3_1	PT11 WT	R1	35	796.692	7.834	0	53	6241.26	312654	0.5727	0	11	456.256	22856
3 166_LP	LP	pSTR1:PT11-mClov3_1	PT11 WT	R1	36	409.904	5.7631	0	44	2362.31	118339	0.5141	0	14	210.721	10556
3 166_LP	LP	pSTR1:PT11-mClov3_1	PT11 WT	R1	37	502.948	9.6279	0	53	4842.31	242574	0.7888	0	12	396.729	19874
3 166_LP	LP	pSTR1:PT11-mClov3_1	PT11 WT	R1	38	556.207	18.1689	0	98	10105.7	506241	1.2084	0	12	672.128	33670
3 166_LP	LP	pSTR1:PT11-mClov3_1	PT11 WT	R1	39	325.025	10.0982	0	56	3282.17	164419	0.7909	0	18	257.053	12877
3 166_LP	LP	pSTR1:PT11-mClov3_1	PT11 WT	R1	40	429.866	9.0952	0	60	3909.72	195856	0.6237	0	8	268.092	13430
3 166_LP	LP	pSTR1:PT11-mClov3_1	PT11 WT	R1	41	809.048	16.8848	0	95	13660.7	684326	1.1558	0	22	935.09	46843
3 166_LP	LP	pSTR1:PT11-mClov3_1	PT11 WT	R1	42	781.201	10.4153	0	81	8136.42	407591	0.7644	0	12	597.15	29914
3 166_LP	LP	pSTR1:PT11-mClov3_1	PT11 WT	R1	43	395.292	10.5624	0	47	4175.22	209156	0.754	0	24	298.056	14931
3 166_LP	LP	pSTR1:PT11-mClov3_1	PT11 WT	R1	44	380.5	18.5245	0	99	7048.56	353095	1.2725	0	13	484.183	24255
3 166_LP	LP	pSTR1:PT11-mClov3_1	PT11 WT	R1	45	559.461	16.6453	0	83	9312.39	466501	1.141	0	19	638.371	31979
3 166_LP	LP	pSTR1:PT11-mClov3_1	PT11 WT	R1	46	370.938	11.8617	0	95	4399.97	220415	0.9017	0	11	334.467	16755
3 166_LP	LP	pSTR1:PT11-mClov3_1	PT11 WT	R1	47	549.54	17.0867	0	98	9389.84	470381	1.1584	0	11	636.595	31890
3 166_LP	LP	pSTR1:PT11-mClov3_1	PT11 WT	R2	48	786.491	7.1471	0	64	5621.16	281590	0.4606	0	8	362.234	18146
3 166_LP	LP	pSTR1:PT11-mClov3_1	PT11 WT	R2	49	661.468	14.6197	0	126	9670.45	484438	0.9297	0	12	614.936	30805
3 166_LP	LP	pSTR1:PT11-mClov3_1	PT11 WT	R2	50	915.547	8.5061	0	66	7787.78	390126	0.542	0	23	496.221	24858
3 166_LP	LP	pSTR1:PT11-mClov3_1	PT11 WT	R2	51	880.513	5.621	0	42	4949.35	247936	0.3383	0	7	297.856	14921
3 166_LP	LP	pSTR1:PT11-mClov3_1	PT11 WT	R2	52	1670.74	4.8194	0	62	8051.92	403358	0.3913	0	13	653.742	32749
3 166_LP	LP	pSTR1:PT11-mClov3_1	PT11 WT	R2	53	748.703	4.9454	0	52	3702.63	185482	0.3518	0	11	263.401	13195
3 166_LP	LP	pSTR1:PT11-mClov3_1	PT11 WT	R2	54	815.656	4.4854	0	55	3658.55	183274	0.2812	0	6	229.346	11489
3 166_LP	LP	pSTR1:PT11-mClov3_1	PT11 WT	R2	55	797.311	5.7345	0	56	4572.14	229040	0.3721	0	7	296.718	14864
3 166_LP	LP	pSTR1:PT11-mClov3_1	PT11 WT	R3	56	689.175	6.2966	0	39	4339.47	217384	0.5452	0	7	375.749	18823
3 166_LP	LP	pSTR1:PT11-mClov3_1	PT11 WT	R3	57	347.103	3.961	0	20	1374.88	68874	0.3353	0	4	116.4	5831
3 166_LP	LP	pSTR1:PT11-mClov3_1	PT11 WT	R3	58	336.423	2.8155	0	40	947.187	47449	0.2899	0	5	97.5354	4886
3 166_LP	LP	pSTR1:PT11-mClov3_1	PT11 WT	R3	59	293.125	2.7931	0	23	818.73	41014	0.3047	0	12	89.3109	4474
3 166_LP	LP	pSTR1:PT11-mClov3_1	PT11 WT	R3	60	391.519	2.4187	0	19	946.947	47437	0.2513	0	6	98.3738	4928
3 166_LP	LP	pSTR1:PT11-mClov3_1	PT11 WT	R3	61	501.61	8.1558	0	58	4091.02	204938	0.6309	0	8	316.441	15852
3 166_LP	LP	pSTR1:PT11-mClov3_1	PT11 WT	R3	62	460.688	11.4963	0	83	5296.19	265311	0.8317	0	9	383.135	19193
3 166_LP	LP	pSTR1:PT11-mClov3_1	PT11 WT	R3	63	839.71	7.4198	0	51	6230.45	312112	0.5851	0	7	491.29	24611
3 166_LP	LP	pSTR1:PT11-mClov3_1	PT11 WT	R3	64	503.826	8.1027	0	45	4082.37	204505	0.5903	0	7	297.397	14898
3 166_LP	LP	pSTR1:PT11-mClov3_1	PT11 WT	R3	65	819.449	11.0087	0	63	9021.04	451906	0.814	0	8	666.997	33413
3 166_LP	LP	pSTR1:PT11-mClov3_1	PT11 WT	R3	66	746.607	6.9217	0	51	5167.76	258877	0.5351	0	7	399.524	20014
3 166_LP	LP	pSTR1:PT11-mClov3_1	PT11 WT	R3	67	414.715	4.4351	0	30	1839.32	92140	0.4287	0	5	177.783	8906
3 166_LP	LP	pSTR1:PT11-mClov3_1	PT11 WT	R3	68	178.682	12.7348	0	66	2275.47	113989	0.992	0	9	177.244	8879
3 166_LP	LP	pSTR1:PT11-mClov3_1	PT11 WT	R3	69	628.949	12.5551	0	92	7896.49	395572	0.9571	0	11	601.941	30154
3 166_LP	LP	pSTR1:PT11-mClov3_1	PT11 WT	R3	70	277.734	23.1502	0	117	6429.61	322089	1.6287	0	15	452.344	22660
3 166_LP	LP	pSTR1:PT11-mClov3_1	PT11 WT	R3	71	281.807	12.5804	0	72	3545.25	177598	1.035	0	17	291.668	14611
3 166_LP	LP	pSTR1:PT11-mClov3_1	PT11 WT	R3	72	210.741	11.8206	0	72	2491.08	124790	0.8914	0	9	187.864	9411
3 166_LP	LP	pSTR1:PT11-mClov3_1	PT11 WT	R3	73	321.571	10.0271	0	72	3224.44	161527	0.7652	0	8	246.054	12326
3 166_LP	LP	pSTR1:PT11-mClov3_1	PT11 WT	R3	74	207.108	9.9796	0	49	2066.85	103538	0.7165	0	6	148.399	7434
3 166_LP	LP	pSTR1:PT11-mClov3_2	PT11 WT	R1	1	267.054	7.0486	0	46	1882.36	94296	0.5594	0	6	149.397	7484
3 166_LP	LP	pSTR1:PT11-mClov3_2	PT11 WT	R1	2	343.111	13.0326	0	74	4471.61	224004	0.9021	0	18	309.514	15505
3 166_LP	LP	pSTR1:PT11-mClov3_2	PT11 WT	R1	3	287.176	5.5313	0	24	1588.45	79573	0.4276	0	6	122.808	6152
3 166_LP	LP	pSTR1:PT11-mClov3_2	PT11 WT	R1	4	342.831	3.4252	0	25	1174.28	58825	0.2598	0	4	89.0514	4461
3 166_LP	LP	pSTR1:PT11-mClov3_2	PT11 WT	R1	5	408.028	12.2907	0	70	5014.95	251222	0.9683	0	16	395.112	19793
3 166_LP	LP	pSTR1:PT11-mClov3_2	PT11 WT	R1	6	376.368	4.0151	0	22	1511.14	75700	0.6463	0	9	243.26	12186
3 166_LP	LP	pSTR1:PT11-mClov3_2	PT11 WT	R1	7	445.018	6.3918	0	26	2844.48	142493	0.7086	0	9	315.343	15797
3 166_LP	LP	pSTR1:PT11-mClov3_2	PT11 WT	R1	8	482.507	9.2917	0	42	4483.31	224590	0.824	0	8	397.607	19918
3 166_LP	LP	pSTR1:PT11-mClov3_2	PT11 WT	R1	9	396.25	7.0566	0	38	2796.19	140074	0.6482	0	7	256.854	12867
3 166_LP	LP	pSTR1:PT11-mClov3_2	PT11 WT	R1	10	541.056	12.1201	0	56	6557.67	328504	1.0328	0	21	558.802	27993
3 166_LP	LP	pSTR1:PT11-mClov3_2	PT11 WT	R1	11	363.552	5.8457	0	37	2125.2	106461	0.5467	0	7	198.764	9957
3 166_LP	LP	pSTR1:PT11-mClov3_2	PT11 WT	R1	12	387.227	4.5614	0	23	1766.32	88483	0.4485	0	7	173.671	8700
3 166_LP	LP	pSTR1:PT11-mClov3_2	PT11 WT	R1	13	500.073	11.6714	0	55	5836.55	292380	0.9494	0	10	474.761	23783
3 166_LP	LP	pSTR1:PT11-mClov3_2	PT11 WT	R1	14	1017.83	11.014	0	87	11210.4	561583	0.7919	0	9	805.994	40376
3 166_LP	LP	pSTR1:PT11-mClov3_2	PT11 WT	R1	15	326.522	9.8585	0	59	3219.01	161255	0.7814	0	7	255.137	12781
3 166_LP	LP	pSTR1:PT11-mClov3_2	PT11 WT	R1	16	704.546	8.1832	0	51	5765.45	288818	0.6635	0	7	467.435	23416
3 166_LP	LP	pSTR1:PT11-mClov3_2	PT11 WT	R1	17	935.609	10.9824	0	60	10275.3	514736	0.8974	0	16	839.571	42058
3 166_LP	LP	pSTR1:PT11-mClov3_2	PT11 WT	R1	18	393.535	17.0115	0	129	6694.61	335364	1.2012	0	12	472.725	23681
3 166_LP	LP	pSTR1:PT11-mClov3_2	PT11 WT	R1	19	650.089	14.0363	0	46	9124.85	457106	1.2898	0	24	838.473	42003
3 166_LP	LP	pSTR1:PT11-mClov3_2	PT11 WT	R1	20	486.279	15.3535	0	66	7466.09	374011	1.3773	0	19	669.752	33551
3 166_LP	LP	pSTR1:PT11-mClov3_2	PT11 WT	R1	21	647.913	5.8006	0	31	3758.27	188269	0.9032	0	11	585.192	29315
3 166_LP	LP	pSTR1:PT11-mClov3_2	PT11 WT	R1	22	1013.3	5.7633	0	35	5839.94	292550	0.8245	0	9	835.478	41853
3 166_LP	LP	pSTR1:PT11-mClov3_2	PT11 WT	R1	23	635.138	5.4315	0	26	3449.75	172814	0.6184	0	6	392.757	19675
3 166_LP	LP	pSTR1:PT11-mClov3_2	PT11 WT	R1	24	624.697	8.09	0	38	5053.79	253168	0.738	0	14	461.027	23095
3 166_LP	LP	pSTR1:PT11-mClov3_2	PT11 WT	R1	25	819.848	8.858	0	49	7262.25	363800	0.9644	0	12	790.663	39608
3 166_LP	LP	pSTR1:PT11-mClov3_2	PT11 WT	R1	26	865.182	10.269	0	65	8884.52	445067	1.0925	0	13	945.231	47351
3 166_LP	LP	pSTR1:PT11-mClov3_2	PT11 WT	R1	27	755.29	8.5402	0	54	6450.31	323126	0.9418	0	10	711.313	35633
3 166_LP	LP	pSTR1:PT11-mClov3_2	PT11 WT	R1	28	577.946	7.0118	0	34	4052.43	203005	0.7351	0	8	424.876	21284
3 166_LP	LP	pSTR1:PT11-mClov3_2	PT11 WT	R1	29	725.127	10.0097	0	57	7258.28	363601	1.1972	0	17	868.097	43487
3 166_LP	LP	pSTR1:PT11-mClov3_2	PT11 WT	R1	30	753.374	6.2148	0	38	4682.06	234546	0.7795	0	14	587.268	29419
3 166_LP	LP	pSTR1:PT11-mClov3_2	PT11 WT	R1	31	758.205	8.504	0	54	6447.77	322999	1.0499	0	10	796.073	39879
3 166_LP	LP	pSTR1:PT11-mClov3_2	PT11 WT	R1	32	715.046	7.8991	0	36	5648.21	282945	0.9286	0	9	664.023	33264
3 166_LP	LP	pSTR1:PT11-mClov3_2	PT11 WT	R1	33	587.508	8.1916	0	34	4812.61	241086	1.0107	0	10	593.776	29745
3 166_LP	LP	pSTR1:PT11-mClov3_2	PT11 WT	R1	34	556.247	4.9922	0	32	2776.88	139107	0.7398	0	9	411.501	20614
3 166_LP	LP	pSTR1:PT11-mClov3_2	PT11 WT	R1	35	412.499	4.8392	0	23	1996.18	99998	0.4967	0	8	204.872	10263
3 166_LP	LP	pSTR1:PT11-mClov3_2	PT11 WT	R1	36	311.69	4.0272	0	24	1255.22	62880	0.628	0	7	195.73	9805
3 166_LP	LP	pSTR1:PT11-mClov3_2	PT11 WT	R1	37	430.026	7.9269	0	33	3408.77	170761	0.934	0	12	401.64	20120
3 166_LP	LP	pSTR1:PT11-mClov3_2	PT11 WT	R1	38	707.74	9.1668	0	48	6487.7	324999	0.894	0	10	632.722	31696
3 166_LP	LP	pSTR1:PT11-mClov3_2	PT11 WT	R1	39	696.601	5.619	0	25	3914.23	196082	0.628	0	9	437.492	21916
3 166_LP	LP	pSTR1:PT11-mClov3_2	PT11 WT	R1	40	637.832	8.7887	0	35	5605.71	280816	0.8409	0	12	536.325	26867
3 166_LP	LP	pSTR1:PT11-mClov3_2	PT11 WT	R1	41	745.589	15.9862	0	63	11919.2	597086	1.4544	0	12	1084.37	54321
3 166_LP	LP	pSTR1:PT11-mClov3_2	PT11 WT	R1	42	497.838	4.8393	0	35	2409.2	120688	0.7119	0	8	354.429	17755
3 166_LP	LP	pSTR1:PT11-mClov3_2	PT11 WT	R1	43	564.971	8.6709	0	49	4898.79	245403	1.033	0	10	583.615	29236
3 166_LP	LP	pSTR1:PT11-mClov3_2	PT11 WT	R1	44	331.313	4.2901	0	21	1421.35	71202	0.8194	0	8	271.466	13599
3 166_LP	LP	pSTR1:PT11-mClov3_2	PT11 WT	R1	45	779.365	4.8337	0	28	3767.21	188717	0.4936	0	6	384.712	19272
3 166_LP	LP	pSTR1:PT11-mClov3_2	PT11 WT	R1	46	743.433	8.0562	0	43	5989.24	300029	1.1428	0	13	849.592	42560
3 166_LP	LP	pSTR1:PT11-mClov3_2	PT11 WT	R1	47	327.001	5.4411	0	29	1779.25	89131	0.6093	0	6	199.243	9981
3 166_LP	LP	pSTR1:PT11-mClov3_2	PT11 WT	R1	48	535.007	6.4257	0	31	3437.79	172215	0.8304	0	9	444.279	22256
3 166_LP	LP	pSTR1:PT11-mClov3_2	PT11 WT	R1	49	429.747	2.7838	0	24	1196.32	59929	0.4386	0	6	188.483	9442
3 166_LP	LP	pSTR1:PT11-mClov3_2	PT11 WT	R1	50	981.662	2.7698	0	15	2719.01	136208	0.6112	0	9	599.944	30054
3 166_LP	LP	pSTR1:PT11-mClov3_2	PT11 WT	R2	51	743.912	4.5247	0	49	3366.01	168619	0.3298	0	6	245.375	12292
3 166_LP	LP	pSTR1:PT11-mClov3_2	PT11 WT	R2	52	691.172	2.2514	0	25	1556.11	77953	0.1786	0	7	123.466	6185
3 166_LP	LP	pSTR1:PT11-mClov3_2	PT11 WT	R2	53	1019.41	1.1462	0	16	1168.49	58535	0.103	0	3	105.041	5262
3 166_LP	LP	pSTR1:PT11-mClov3_2	PT11 WT	R2	54	681.191	3.9121	0	26	2664.86	133495	0.2969	0	6	202.217	10130
3 166_LP	LP	pSTR1:PT11-mClov3_2	PT11 WT	R2	55	532.272	2.4328	0	19	1294.93	64869	0.2567	0	7	136.641	6845
3 166_LP	LP	pSTR1:PT11-mClov3_2	PT11 WT	R2	56	450.068	2.3215	0	16	1044.82	52340	0.2372	0	6	106.758	5348
3 166_LP	LP	pSTR1:PT11-mClov3_2	PT11 WT	R2	57	836.956	1.5067	0	18	1261.01	63170	0.161	0	4	134.765	6751
3 166_LP	LP	pSTR1:PT11-mClov3_2	PT11 WT	R2	58	390.94	2.9959	0	18	1171.2	58671	0.2572	0	5	100.55	5037
3 166_LP	LP	pSTR1:PT11-mClov3_2	PT11 WT	R2	59	539.758	2.7695	0	26	1494.87	74885	0.2579	0	4	139.216	6974
3 166_LP	LP	pSTR1:PT11-mClov3_2	PT11 WT	R2	60	945.73	3.571	0	29	3377.23	169181	0.2666	0	6	252.123	12630
3 166_LP	LP	pSTR1:PT11-mClov3_2	PT11 WT	R2	61	318.557	3.009	0	18	958.525	48017	0.2315	0	5	73.7604	3695
3 166_LP	LP	pSTR1:PT11-mClov3_2	PT11 WT	R2	62	281.248	4.2609	0	29	1198.37	60032	0.3357	0	6	94.4013	4729
3 166_LP	LP	pSTR1:PT11-mClov3_2	PT11 WT	R2	63	593.117	4.9523	0	37	2937.3	147143	0.3775	0	9	223.876	11215
3 166_LP	LP	pSTR1:PT11-mClov3_2	PT11 WT	R2	64	719.079	4.2867	0	38	3082.44	154414	0.3335	0	6	239.806	12013
3 166_LP	LP	pSTR1:PT11-mClov3_2	PT11 WT	R2	65	801.702	3.0627	0	26	2455.39	123002	0.2545	0	7	204.014	10220
3 166_LP	LP	pSTR1:PT11-mClov3_2	PT11 WT	R2	66	1120.6	9.2618	0	55	10378.7	519918	0.7362	0	9	824.958	41326
3 166_LP	LP	pSTR1:PT11-mClov3_2	PT11 WT	R2	67	1393.54	6.5672	0	48	9151.7	458451	0.5711	0	9	795.833	39867
3 166_LP	LP	pSTR1:PT11-mClov3_2	PT11 WT	R2	68	966.111	5.6753	0	34	5483	274669	0.4247	0	7	410.303	20554
3 166_LP	LP	pSTR1:PT11-mClov3_2	PT11 WT	R2	69	852.366	9.1229	0	61	7776.06	389539	0.617	0	8	525.885	26344
3 166_LP	LP	pSTR1:PT11-mClov3_2	PT11 WT	R2	70	649.83	8.9542	0	52	5818.7	291486	0.6303	0	10	409.585	20518
3 166_LP	LP	pSTR1:PT11-mClov3_2	PT11 WT	R2	71	605.075	11.8509	0	72	7170.71	359214	0.9634	0	14	582.937	29202
3 166_LP	LP	pSTR1:PT11-mClov3_2	PT11 WT	R2	72	1301.22	7.227	0	44	9403.86	471083	0.5083	0	8	661.368	33131
3 166_LP	LP	pSTR1:PT11-mClov3_2	PT11 WT	R2	73	1779.51	4.9189	0	44	8753.25	438491	0.3544	0	11	630.746	31597
3 166_LP	LP	pSTR1:PT11-mClov3_2	PT11 WT	R2	74	1014.08	8.3678	0	68	8485.62	425084	0.6368	0	10	645.718	32347
3 166_LP	LP	pSTR1:PT11-mClov3_2	PT11 WT	R2	75	1142.66	17.6293	0	77	20144.2	1009116	1.1428	0	10	1305.79	65413
3 166_LP	LP	pSTR1:PT11-mClov3_2	PT11 WT	R2	76	672.267	12.1412	0	44	8162.13	408879	0.8542	0	23	574.253	28767
3 166_LP	LP	pSTR1:PT11-mClov3_2	PT11 WT	R2	77	688.038	10.5796	0	53	7279.14	364646	0.7695	0	8	529.438	26522
3 166_LP	LP	pSTR1:PT11-mClov3_2	PT11 WT	R2	78	558.583	16.0262	0	59	8951.95	448445	1.0579	0	9	590.941	29603
3 166_LP	LP	pSTR1:PT11-mClov3_2	PT11 WT	R2	79	824.599	19.9851	0	79	16479.7	825544	1.3058	0	10	1076.8	53942
3 166_LP	LP	pSTR1:PT11-mClov3_2	PT11 WT	R2	80	1244.2	11.7916	0	56	14671.1	734944	0.8661	0	25	1077.66	53985
3 166_LP	LP	pSTR1:PT11-mClov3_2	PT11 WT	R2	81	780.403	4.976	0	24	3883.25	194530	0.487	0	10	380.041	19038
3 166_LP	LP	pSTR1:PT11-mClov3_2	PT11 WT	R2	82	977.669	8.437	0	42	8248.58	413210	0.6521	0	8	637.513	31936
3 166_LP	LP	pSTR1:PT11-mClov3_2	PT11 WT	R2	83	775.133	6.1258	0	30	4748.33	237866	0.5615	0	6	435.216	21802
3 166_LP	LP	pSTR1:PT11-mClov3_2	PT11 WT	R2	84	528.899	6.3204	0	39	3342.87	167460	0.4759	0	8	251.684	12608
3 166_LP	LP	pSTR1:PT11-mClov3_2	PT11 WT	R2	85	650.509	12.1465	0	46	7901.38	395817	0.8116	0	13	527.921	26446
3 166_LP	LP	pSTR1:PT11-mClov3_2	PT11 WT	R2	86	958.226	9.1306	0	63	8749.2	438288	0.7223	0	11	692.17	34674
3 166_LP	LP	pSTR1:PT11-mClov3_2	PT11 WT	R2	87	990.066	6.9435	0	41	6874.55	344378	0.607	0	12	600.942	30104
3 166_LP	LP	pSTR1:PT11-mClov3_2	PT11 WT	R2	88	703.768	19.8948	0	97	14001.3	701390	1.6225	0	12	1141.86	57201
3 166_LP	LP	pSTR1:PT11-mClov3_2	PT11 WT	R2	89	541.335	10.3595	0	43	5607.96	280929	0.7861	0	7	425.554	21318
3 166_LP	LP	pSTR1:PT11-mClov3_2	PT11 WT	R2	90	737.384	7.8604	0	41	5796.17	290357	0.6454	0	7	475.899	23840
3 166_LP	LP	pSTR1:PT11-mClov3_2	PT11 WT	R2	91	600.004	9.2392	0	54	5543.55	277702	0.6565	0	9	393.874	19731
3 166_LP	LP	pSTR1:PT11-mClov3_2	PT11 WT	R2	92	580.721	9.3994	0	48	5458.45	273439	0.6742	0	7	391.519	19613
3 166_LP	LP	pSTR1:PT11-mClov3_2	PT11 WT	R2	93	770.681	13.8329	0	61	10660.7	534046	1.1109	0	12	856.159	42889
3 166_LP	LP	pSTR1:PT11-mClov3_2	PT11 WT	R2	94	709.078	14.1346	0	75	10022.5	502076	1.0027	0	24	711.014	35618
3 166_LP	LP	pSTR1:PT11-mClov3_2	PT11 WT	R2	95	688.097	13.004	0	64	8948.04	448249	0.9369	0	9	644.68	32295
3 166_LP	LP	pSTR1:PT11-mClov3_2	PT11 WT	R2	96	767.108	9.5423	0	41	7319.96	366691	0.7165	0	8	549.659	27535
3 166_LP	LP	pSTR1:PT11-mClov3_2	PT11 WT	R2	97	601.681	16.395	0	64	9864.57	494162	1.1155	0	9	671.149	33621
3 166_LP	LP	pSTR1:PT11-mClov3_2	PT11 WT	R2	98	1088.06	20.0665	0	102	21833.5	1093744	1.463	0	13	1591.83	79742
3 166_LP	LP	pSTR1:PT11-mClov3_2	PT11 WT	R2	99	1673.69	7.6339	0	64	12776.8	640051	0.6295	0	9	1053.53	52776
3 166_LP	LP	pSTR1:PT11-mClov3_2	PT11 WT	R2	100	730.597	9.7756	0	54	7142.02	357777	0.7582	0	9	553.911	27748
3 166_LP	LP	pSTR1:PT11-mClov3_2	PT11 WT	R2	101	744.99	8.1587	0	46	6078.13	304482	0.6328	0	7	471.447	23617
3 166_LP	LP	pSTR1:PT11-mClov3_2	PT11 WT	R2	102	832.225	5.1399	0	34	4277.56	214283	0.6571	0	15	546.845	27394
3 166_LP	LP	pSTR1:PT11-mClov3_2	PT11 WT	R2	103	747.425	8.1973	0	48	6126.88	306924	0.7054	0	8	527.242	26412
3 166_LP	LP	pSTR1:PT11-mClov3_2	PT11 WT	R2	104	817.612	7.0892	0	49	5796.23	290360	0.6086	0	8	497.598	24927
3 166_LP	LP	pSTR1:PT11-mClov3_2	PT11 WT	R2	105	777.528	8.5143	0	41	6620.09	331631	0.6228	0	8	484.223	24257
3 166_LP	LP	pSTR1:PT11-mClov3_2	PT11 WT	R2	106	1015.68	23.7041	0	106	24075.7	1206063	1.7698	0	21	1797.52	90046
3 166_LP	LP	pSTR1:PT11-mClov3_2	PT11 WT	R2	107	931.157	22.8979	0	113	21321.6	1068097	1.7578	0	23	1636.8	81995
3 166_LP	LP	pSTR1:PT11-mClov3_2	PT11 WT	R2	108	1586.1	9.4478	0	64	14985.1	750673	0.8105	0	14	1285.61	64402
3 166_LP	LP	pSTR1:PT11-mClov3_2	PT11 WT	R2	109	1022.16	6.9229	0	46	7076.34	354487	0.5348	0	7	546.645	27384
3 166_LP	LP	pSTR1:PT11-mClov3_2	PT11 WT	R2	110	1103.23	7.5643	0	48	8345.22	418051	0.6225	0	6	686.74	34402
3 166_LP	LP	pSTR1:PT11-mClov3_2	PT11 WT	R2	111	705.045	8.2502	0	51	5816.75	291388	0.9141	0	13	644.5	32286
3 166_LP	LP	pSTR1:PT11-mClov3_2	PT11 WT	R2	112	1032.03	12.0968	0	74	12484.2	625391	1.0309	0	11	1063.89	53295
3 166_LP	LP	pSTR1:PT11-mClov3_2	PT11 WT	R2	113	637.753	23.0372	0	84	14692	735993	1.7099	0	12	1090.48	54627
3 166_LP	LP	pSTR1:PT11-mClov3_2	PT11 WT	R2	114	765.311	8.5772	0	45	6564.19	328831	0.8026	0	8	614.217	30769
3 166_LP	LP	pSTR1:PT11-mClov3_2	PT11 WT	R2	115	882.849	8.719	0	43	7697.57	385607	0.7363	0	21	650.049	32564
3 166_LP	LP	pSTR1:PT11-mClov3_2	PT11 WT	R2	116	1020.55	9.1488	0	51	9336.8	467724	0.7076	0	9	722.093	36173
3 166_LP	LP	pSTR1:PT11-mClov3_2	PT11 WT	R2	117	672.906	14.0967	0	64	9485.74	475185	0.9865	0	13	663.823	33254
3 166_LP	LP	pSTR1:PT11-mClov3_2	PT11 WT	R3	118	549.779	5.1363	0	46	2823.81	141458	0.3896	0	8	214.214	10731
3 166_LP	LP	pSTR1:PT11-mClov3_2	PT11 WT	R3	119	381.318	5.9585	0	49	2272.1	113820	0.3669	0	6	139.915	7009
3 166_LP	LP	pSTR1:PT11-mClov3_2	PT11 WT	R3	120	594.115	2.1745	0	24	1291.89	64717	0.1637	0	4	97.2759	4873
3 166_LP	LP	pSTR1:PT11-mClov3_2	PT11 WT	R3	121	696.382	4.5635	0	49	3177.96	159199	0.3148	0	6	219.245	10983
3 166_LP	LP	pSTR1:PT11-mClov3_2	PT11 WT	R3	122	670.191	3.8779	0	33	2598.94	130193	0.2591	0	4	173.651	8699
3 166_LP	LP	pSTR1:PT11-mClov3_2	PT11 WT	R3	123	540.636	3.5747	0	20	1932.6	96813	0.2482	0	5	134.206	6723
3 166_LP	LP	pSTR1:PT11-mClov3_2	PT11 WT	R3	124	964.754	5.0383	0	25	4860.74	243497	0.3536	0	5	341.134	17089
3 166_LP	LP	pSTR1:PT11-mClov3_2	PT11 WT	R3	125	807.811	3.9492	0	23	3190.22	159813	0.2589	0	5	209.124	10476
3 166_LP	LP	pSTR1:PT11-mClov3_2	PT11 WT	R3	126	853.724	8.0314	0	55	6856.56	343477	0.5819	0	9	496.82	24888
3 166_LP	LP	pSTR1:PT11-mClov3_2	PT11 WT	R3	127	477.696	4.8377	0	34	2310.95	115766	0.414	0	5	197.766	9907
3 166_LP	LP	pSTR1:PT11-mClov3_2	PT11 WT	R3	128	705.105	3.4353	0	20	2422.27	121343	0.2598	0	6	183.213	9178
3 166_LP	LP	pSTR1:PT11-mClov3_2	PT11 WT	R3	129	847.356	4.0343	0	32	3418.45	171246	0.3166	0	6	268.272	13439
3 166_LP	LP	pSTR1:PT11-mClov3_2	PT11 WT	R3	130	693.667	5.2393	0	30	3634.36	182062	0.3867	0	5	268.212	13436
3 166_LP	LP	pSTR1:PT11-mClov3_2	PT11 WT	R3	131	643.302	6.0474	0	30	3890.28	194882	0.4518	0	6	290.63	14559
3 166_LP	LP	pSTR1:PT11-mClov3_2	PT11 WT	R3	132	673.006	4.6288	0	30	3115.18	156054	0.3628	0	5	244.138	12230
3 166_LP	LP	pSTR1:PT11-mClov3_2	PT11 WT	R3	133	587.109	4.087	0	24	2399.5	120202	0.286	0	4	167.922	8412
3 166_LP	LP	pSTR1:PT11-mClov3_2	PT11 WT	R3	134	601.881	5.3089	0	25	3195.31	160068	0.4098	0	12	246.633	12355
3 166_LP	LP	pSTR1:PT11-mClov3_2	PT11 WT	R3	135	1270.4	5.0872	0	38	6462.81	323752	0.3545	0	7	450.327	22559
3 166_LP	LP	pSTR1:PT11-mClov3_2	PT11 WT	R3	136	627.193	7.0398	0	33	4415.32	221184	0.5428	0	7	340.455	17055
3 166_LP	LP	pSTR1:PT11-mClov3_2	PT11 WT	R3	137	577.866	7.9424	0	37	4589.67	229918	0.5569	0	7	321.831	16122
3 166_LP	LP	pSTR1:PT11-mClov3_2	PT11 WT	R3	138	789.406	6.9764	0	42	5507.17	275880	0.4775	0	6	376.906	18881
3 166_LP	LP	pSTR1:PT11-mClov3_2	PT11 WT	R3	139	732.733	9.4709	0	55	6939.62	347638	0.6149	0	8	450.567	22571
3 166_LP	LP	pSTR1:PT11-mClov3_2	PT11 WT	R3	140	947.386	5.0024	0	33	4739.17	237407	0.3538	0	7	335.205	16792
3 166_LP	LP	pSTR1:PT11-mClov3_2	PT11 WT	R3	141	455.737	6.9552	0	36	3169.74	158787	0.5029	0	6	229.186	11481
3 166_LP	LP	pSTR1:PT11-mClov3_2	PT11 WT	R3	142	609.127	7.0017	0	40	4264.91	213649	0.5067	0	7	308.616	15460
3 166_LP	LP	pSTR1:PT11-mClov3_2	PT11 WT	R3	143	528.559	9.2604	0	47	4894.69	245198	0.6655	0	7	351.754	17621
3 166_LP	LP	pSTR1:PT11-mClov3_2	PT11 WT	R3	144	656.357	13.2121	0	70	8671.88	434415	0.8655	0	20	568.105	28459
3 166_LP	LP	pSTR1:PT11-mClov3_2	PT11 WT	R3	145	632.642	13.0758	0	69	8272.32	414399	0.8448	0	9	534.468	26774
3 166_LP	LP	pSTR1:PT11-mClov3_2	PT11 WT	R3	146	798.888	8.2451	0	38	6586.87	329967	0.5589	0	7	446.535	22369
3 166_LP	LP	pSTR1:PT11-mClov3_2	PT11 WT	R3	147	1363.48	10.7632	0	69	14675.4	735160	0.7428	0	18	1012.78	50735
3 166_LP	LP	pSTR1:PT11-mClov3_2	PT11 WT	R3	148	910.556	9.7528	0	69	8880.51	444866	0.7298	0	19	664.542	33290
3 166_LP	LP	pSTR1:PT11-mClov3_2	PT11 WT	R3	149	681.25	14.5958	0	85	9943.4	498111	0.9443	0	26	643.282	32225
3 166_LP	LP	pSTR1:PT11-mClov3_2	PT11 WT	R3	150	963.017	9.9558	0	53	9587.61	480288	0.6671	0	11	642.404	32181
3 166_LP	LP	pSTR1:PT11-mClov3_2	PT11 WT	R3	151	539.239	14.4743	0	62	7805.1	390994	0.9537	0	15	514.246	25761
3 166_LP	LP	pSTR1:PT11-mClov3_2	PT11 WT	R3	152	1163.82	21.4572	0	95	24972.3	1250977	1.3993	0	17	1628.58	81583
3 166_LP	LP	pSTR1:PT11-mClov3_2	PT11 WT	R3	153	928.462	19.1092	0	85	17742.2	888789	1.3417	0	21	1245.76	62406
3 166_LP	LP	pSTR1:PT11-mClov3_2	PT11 WT	R3	154	761.339	22.9063	0	96	17439.4	873623	1.6975	0	17	1292.37	64741
3 166_LP	LP	pSTR1:PT11-mClov3_2	PT11 WT	R3	155	922.514	12.924	0	46	11922.5	597256	1.0057	0	9	927.744	46475
3 166_LP	LP	pSTR1:PT11-mClov3_2	PT11 WT	R3	156	785.713	20.5393	0	71	16138	808427	1.5096	0	13	1186.13	59419
3 166_LP	LP	pSTR1:PT11-mClov3_2	PT11 WT	R3	157	867.458	11.2806	0	54	9785.46	490199	0.9294	0	21	806.234	40388
3 166_LP	LP	pSTR1:PT11-mClov3_2	PT11 WT	R3	158	613.239	14.0373	0	56	8608.22	431226	1.0558	0	8	647.474	32435
3 166_LP	LP	pSTR1:PT11-mClov3_2	PT11 WT	R3	159	772.897	16.1692	0	57	12497.2	626041	1.266	0	10	978.488	49017
3 166_LP	LP	pSTR1:PT11-mClov3_2	PT11 WT	R3	160	822.463	5.95	0	38	4893.64	245145	0.5362	0	13	441.045	22094
3 166_LP	LP	pSTR1:PT11-mClov3_2	PT11 WT	R3	161	1031.39	10.6197	0	73	10953.1	548690	0.8893	0	21	917.244	45949
4 166_HP	HP	pSTR1:PT11-mClov3_7	PT11 WT	R1	1	670.57	2.3869	0	19	1600.56	79404	0.176	0	4	118.041	5856
4 166_HP	HP	pSTR1:PT11-mClov3_7	PT11 WT	R1	2	980.607	6.9592	0	43	6824.28	338553	0.5847	0	16	573.392	28446
4 166_HP	HP	pSTR1:PT11-mClov3_7	PT11 WT	R1	3	882.785	4.8192	0	37	4254.36	211059	0.4329	0	15	382.201	18961
4 166_HP	HP	pSTR1:PT11-mClov3_7	PT11 WT	R1	4	431.284	3.0942	0	20	1334.49	66204	0.2381	0	5	102.681	5094
4 166_HP	HP	pSTR1:PT11-mClov3_7	PT11 WT	R1	5	460.229	4.1146	0	24	1893.67	93945	0.2866	0	5	131.889	6543
4 166_HP	HP	pSTR1:PT11-mClov3_7	PT11 WT	R1	6	547.328	9.9263	0	45	5432.93	269528	0.759	0	7	415.42	20609
4 166_HP	HP	pSTR1:PT11-mClov3_7	PT11 WT	R1	7	978.753	7.7618	0	43	7596.91	376883	0.6405	0	23	626.929	31102
4 166_HP	HP	pSTR1:PT11-mClov3_7	PT11 WT	R1	8	633.863	14.1695	0	62	8981.54	445575	1.0778	0	13	683.208	33894
4 166_HP	HP	pSTR1:PT11-mClov3_7	PT11 WT	R1	9	575.347	22.1403	0	99	12738.4	631951	1.4588	0	14	839.306	41638
4 166_HP	HP	pSTR1:PT11-mClov3_7	PT11 WT	R1	10	643.942	10.6789	0	49	6876.57	341147	0.8041	0	18	517.818	25689
4 166_HP	HP	pSTR1:PT11-mClov3_7	PT11 WT	R1	11	637.209	7.2477	0	41	4618.28	229113	0.557	0	10	354.948	17609
4 166_HP	HP	pSTR1:PT11-mClov3_7	PT11 WT	R1	12	746.3	22.1649	0	78	16541.7	820635	1.4949	0	14	1115.64	55347
4 166_HP	HP	pSTR1:PT11-mClov3_7	PT11 WT	R1	13	984.861	13.2234	0	102	13023.2	646081	1.0633	0	16	1047.17	51950
4 166_HP	HP	pSTR1:PT11-mClov3_7	PT11 WT	R1	14	820.297	14.4417	0	62	11846.4	587703	0.9693	0	19	795.081	39444
4 166_HP	HP	pSTR1:PT11-mClov3_7	PT11 WT	R1	15	882.18	12.5248	0	69	11049.1	548146	0.9458	0	10	834.367	41393
4 166_HP	HP	pSTR1:PT11-mClov3_7	PT11 WT	R1	16	665.611	15.3961	0	64	10247.8	508394	1.001	0	9	666.296	33055
4 166_HP	HP	pSTR1:PT11-mClov3_7	PT11 WT	R1	17	787.743	18.678	0	131	14713.5	729938	1.3084	0	11	1030.72	51134
4 166_HP	HP	pSTR1:PT11-mClov3_7	PT11 WT	R1	18	553.376	9.8171	0	58	5432.57	269510	0.7757	0	18	429.248	21295
4 166_HP	HP	pSTR1:PT11-mClov3_7	PT11 WT	R1	19	513.343	6.4102	0	47	3290.64	163249	0.6478	0	14	332.553	16498
4 166_HP	HP	pSTR1:PT11-mClov3_7	PT11 WT	R1	20	390.647	4.6609	0	31	1820.78	90329	0.3478	0	5	135.859	6740
4 166_HP	HP	pSTR1:PT11-mClov3_7	PT11 WT	R1	21	910.481	6.2848	0	97	5722.19	283878	0.4205	0	8	382.846	18993
4 166_HP	HP	pSTR1:PT11-mClov3_7	PT11 WT	R2	22	1171.31	2.7199	0	20	3185.91	158053	0.1869	0	5	218.867	10858
4 166_HP	HP	pSTR1:PT11-mClov3_7	PT11 WT	R2	23	1037.33	1.4003	0	22	1452.59	72063	0.0847	0	3	87.8652	4359
4 166_HP	HP	pSTR1:PT11-mClov3_7	PT11 WT	R2	24	1093.49	2.6069	0	28	2850.65	141421	0.1569	0	4	171.538	8510
4 166_HP	HP	pSTR1:PT11-mClov3_7	PT11 WT	R2	25	1159.7	4.9299	0	29	5717.25	283633	0.3103	0	6	359.907	17855
4 166_HP	HP	pSTR1:PT11-mClov3_7	PT11 WT	R2	26	888.167	2.2899	0	19	2033.78	100896	0.1759	0	4	156.198	7749
4 166_HP	HP	pSTR1:PT11-mClov3_7	PT11 WT	R2	27	1334.43	3.4966	0	28	4665.93	231477	0.2489	0	4	332.11	16476
4 166_HP	HP	pSTR1:PT11-mClov3_7	PT11 WT	R2	28	1160.33	2.6414	0	22	3064.88	152049	0.1719	0	4	199.496	9897
4 166_HP	HP	pSTR1:PT11-mClov3_7	PT11 WT	R3	29	904.393	1.0492	0	15	948.88	47074	0.0734	0	3	66.3575	3292
4 166_HP	HP	pSTR1:PT11-mClov3_7	PT11 WT	R3	30	825.518	2.4004	0	26	1981.59	98307	0.138	0	4	113.908	5651
4 166_HP	HP	pSTR1:PT11-mClov3_7	PT11 WT	R3	31	957.85	1.3722	0	19	1314.37	65206	0.0817	0	3	78.2503	3882
4 166_HP	HP	pSTR1:PT11-mClov3_7	PT11 WT	R3	32	568.615	1.2689	0	13	721.507	35794	0.082	0	4	46.6034	2312
4 166_HP	HP	pSTR1:PT11-mClov3_7	PT11 WT	R3	33	1162.79	1.9564	0	15	2274.92	112859	0.1041	0	4	121.064	6006
4 166_HP	HP	pSTR1:PT11-mClov3_5	PT11 WT	R1	1	847.476	23.3346	0	165	19775.5	990646	1.5613	0	19	1323.2	66285
4 166_HP	HP	pSTR1:PT11-mClov3_5	PT11 WT	R1	2	996.913	19.0025	0	105	18943.8	948984	1.3136	0	12	1309.5	65599
4 166_HP	HP	pSTR1:PT11-mClov3_5	PT11 WT	R1	3	752.955	18.6415	0	114	14036.2	703139	1.2893	0	13	970.762	48630
4 166_HP	HP	pSTR1:PT11-mClov3_5	PT11 WT	R1	4	817.393	10.9271	0	87	8931.73	447432	0.7922	0	9	647.574	32440
4 166_HP	HP	pSTR1:PT11-mClov3_5	PT11 WT	R1	5	680.033	12.0729	0	68	8210	411277	0.7997	0	12	543.851	27244
4 166_HP	HP	pSTR1:PT11-mClov3_5	PT11 WT	R1	6	1199.37	9.2908	0	108	11143.1	558212	0.6044	0	23	724.928	36315
4 166_HP	HP	pSTR1:PT11-mClov3_5	PT11 WT	R1	7	644.46	6.0103	0	56	3873.43	194038	0.436	0	7	280.968	14075
4 166_HP	HP	pSTR1:PT11-mClov3_5	PT11 WT	R1	8	375.729	6.879	0	54	2584.63	129476	0.5146	0	7	193.334	9685
4 166_HP	HP	pSTR1:PT11-mClov3_5	PT11 WT	R1	9	1260.57	27.6852	0	141	34899.3	1748268	1.9015	0	22	2396.96	120075
4 166_HP	HP	pSTR1:PT11-mClov3_5	PT11 WT	R1	10	633.94	12.993	0	57	8236.79	412619	0.8248	0	8	522.87	26193
4 166_HP	HP	pSTR1:PT11-mClov3_5	PT11 WT	R1	11	828.112	8.6793	0	69	7187.41	360051	0.6859	0	17	568.005	28454
4 166_HP	HP	pSTR1:PT11-mClov3_5	PT11 WT	R1	12	452.903	8.2415	0	64	3732.59	186983	0.6171	0	7	279.471	14000
4 166_HP	HP	pSTR1:PT11-mClov3_5	PT11 WT	R1	13	728.022	10.1636	0	100	7399.35	370668	0.7912	0	23	576.01	28855
4 166_HP	HP	pSTR1:PT11-mClov3_5	PT11 WT	R1	14	934.371	22.2172	0	102	20759.1	1039920	1.487	0	17	1389.37	69600
4 166_HP	HP	pSTR1:PT11-mClov3_5	PT11 WT	R1	15	981.123	8.7871	0	77	8621.22	431877	0.6382	0	25	626.175	31368
4 166_HP	HP	pSTR1:PT11-mClov3_5	PT11 WT	R1	16	874.125	16.602	0	104	14512.2	726986	1.1597	0	10	1013.72	50782
4 166_HP	HP	pSTR1:PT11-mClov3_5	PT11 WT	R1	17	743.632	11.5312	0	65	8574.95	429559	0.7596	0	8	564.831	28295
4 166_HP	HP	pSTR1:PT11-mClov3_5	PT11 WT	R1	18	819.848	17.4159	0	91	14278.4	715271	1.1707	0	11	959.803	48081
4 166_HP	HP	pSTR1:PT11-mClov3_5	PT11 WT	R1	19	573.115	4.9336	0	31	2827.51	141643	0.3643	0	5	208.805	10460
4 166_HP	HP	pSTR1:PT11-mClov3_5	PT11 WT	R1	20	612.56	5.2945	0	30	3243.18	162466	0.4271	0	6	261.645	13107
4 166_HP	HP	pSTR1:PT11-mClov3_5	PT11 WT	R1	21	540.337	2.2722	0	23	1227.78	61505	0.2169	0	5	117.218	5872
4 166_HP	HP	pSTR1:PT11-mClov3_5	PT11 WT	R1	22	975.413	5.8482	0	34	5704.38	285759	0.6134	0	10	598.347	29974
4 166_HP	HP	pSTR1:PT11-mClov3_5	PT11 WT	R1	23	325.823	2.6673	0	26	869.075	43536	0.38	0	5	123.806	6202
4 166_HP	HP	pSTR1:PT11-mClov3_5	PT11 WT	R1	24	756.129	7.379	0	61	5579.46	279501	0.7343	0	8	555.189	27812
4 166_HP	HP	pSTR1:PT11-mClov3_5	PT11 WT	R1	25	891.433	5.8277	0	41	5195.05	260244	0.5715	0	6	509.495	25523
4 166_HP	HP	pSTR1:PT11-mClov3_5	PT11 WT	R1	26	447.972	2.7448	0	17	1229.57	61595	0.3167	0	6	141.851	7106
4 166_HP	HP	pSTR1:PT11-mClov3_5	PT11 WT	R1	27	602.22	4.0676	0	36	2449.6	122712	0.3715	0	14	223.716	11207
4 166_HP	HP	pSTR1:PT11-mClov3_5	PT11 WT	R2	28	518.798	7.7853	0	92	4038.99	202332	0.4951	0	8	256.854	12867
4 166_HP	HP	pSTR1:PT11-mClov3_5	PT11 WT	R2	29	534.189	6.3863	0	42	3411.48	170897	0.408	0	6	217.967	10919
4 166_HP	HP	pSTR1:PT11-mClov3_5	PT11 WT	R2	30	740.119	6.6567	0	67	4926.73	246803	0.4437	0	9	328.418	16452
4 166_HP	HP	pSTR1:PT11-mClov3_5	PT11 WT	R2	31	857.437	8.0262	0	46	6881.95	344749	0.5228	0	7	448.231	22454
4 166_HP	HP	pSTR1:PT11-mClov3_5	PT11 WT	R2	32	667.856	9.4784	0	56	6330.18	317108	0.5634	0	7	376.248	18848
4 166_HP	HP	pSTR1:PT11-mClov3_5	PT11 WT	R2	33	670.052	3.5276	0	32	2363.67	118407	0.2764	0	6	185.189	9277
4 166_HP	HP	pSTR1:PT11-mClov3_5	PT11 WT	R2	34	1508.78	4.5124	0	43	6808.27	341058	0.2905	0	6	438.37	21960
4 166_HP	HP	pSTR1:PT11-mClov3_5	PT11 WT	R2	35	845.26	4	0	33	3381.02	169371	0.296	0	5	250.206	12534
4 166_HP	HP	pSTR1:PT11-mClov3_5	PT11 WT	R2	36	609.406	7.5251	0	53	4585.86	229727	0.5439	0	7	331.452	16604
4 166_HP	HP	pSTR1:PT11-mClov3_5	PT11 WT	R3	37	898.1	3.323	0	29	2984.41	149503	0.216	0	6	194.033	9720
4 166_HP	HP	pSTR1:PT11-mClov3_5	PT11 WT	R3	38	1074.63	4.2018	0	71	4515.33	226194	0.2571	0	8	276.317	13842
4 166_HP	HP	pSTR1:PT11-mClov3_5	PT11 WT	R3	39	838.073	7.5855	0	58	6357.17	318460	0.4651	0	8	389.802	19527
4 166_HP	HP	pSTR1:PT11-mClov3_5	PT11 WT	R3	40	594.974	5.4511	0	47	3243.26	162470	0.363	0	8	215.971	10819
4 166_HP	HP	pSTR1:PT11-mClov3_5	PT11 WT	R3	41	408.626	3.5738	0	30	1460.36	73156	0.2175	0	3	88.8718	4452
4 166_HP	HP	pSTR1:PT11-mClov3_5	PT11 WT	R3	42	554.071	2.8268	0	22	1566.23	78460	0.2216	0	5	122.808	6152
4 166_HP	HP	pSTR1:PT11-mClov3_5	PT11 WT	R3	43	338.2	3.3628	0	23	1137.29	56972	0.2382	0	5	80.5475	4035
4 166_HP	HP	pSTR1:PT11-mClov3_5	PT11 WT	R3	44	591.4	2.8854	0	32	1706.45	85484	0.2512	0	5	148.559	7442
4 166_HP	HP	pSTR1:PT11-mClov3_5	PT11 WT	R3	45	894.187	3.8366	0	24	3430.67	171858	0.2376	0	5	212.478	10644
4 166_HP	HP	pSTR1:PT11-mClov3_5	PT11 WT	R3	46	1027	2.2286	0	26	2288.73	114653	0.1596	0	4	163.87	8209
4 166_HP	HP	pSTR1:PT11-mClov3_5	PT11 WT	R3	47	923.532	1.7153	0	19	1584.12	79356	0.1303	0	5	120.312	6027
4 166_HP	HP	pSTR1:PT11-mClov3_5	PT11 WT	R3	48	1107.78	1.4261	0	13	1579.83	79141	0.1023	0	3	113.326	5677
4 166_HP	HP	pSTR1:PT11-mClov3_5	PT11 WT	R3	49	855.9	7.7894	0	34	6666.98	333980	0.5266	0	6	450.707	22578
4 166_HP	HP	pSTR1:PT11-mClov3_5	PT11 WT	R3	50	899.956	4.324	0	22	3891.43	194940	0.3084	0	5	277.515	13902
4 166_HP	HP	pSTR1:PT11-mClov3_5	PT11 WT	R3	51	1051.33	6.0603	0	30	6371.38	319172	0.4522	0	7	475.36	23813
4 166_HP	HP	pSTR1:PT11-mClov3_5	PT11 WT	R3	52	653.363	10.1529	0	43	6633.5	332303	0.6643	0	8	434.038	21743
4 166_HP	HP	pSTR1:PT11-mClov3_5	PT11 WT	R3	53	615.555	4.7108	0	35	2899.75	145262	0.3613	0	6	222.379	11140
4 166_HP	HP	pSTR1:PT11-mClov3_5	PT11 WT	R3	54	867.098	4.3128	0	49	3739.6	187334	0.2885	0	6	250.186	12533
4 166_HP	HP	pSTR1:PT11-mClov3_5	PT11 WT	R3	55	1162.38	4.7445	0	40	5514.96	276270	0.393	0	11	456.795	22883
4 166_HP	HP	pSTR1:PT11-mClov3_5	PT11 WT	R3	56	477.536	9.2159	0	80	4400.91	220462	0.6553	0	8	312.928	15676
4 166_HP	HP	pSTR1:PT11-mClov3_5	PT11 WT	R3	57	320.194	7.756	0	54	2483.44	124407	0.5117	0	28	163.83	8207
4 166_HP	HP	pSTR1:PT11-mClov3_5	PT11 WT	R3	58	319.016	6.147	0	34	1960.99	98235	0.567	0	7	180.898	9062
4 166_HP	HP	pSTR1:PT11-mClov3_6	PT11 WT	R1	1	541.475	1.8335	0	15	992.781	49733	0.135	0	8	73.1016	3662
4 166_HP	HP	pSTR1:PT11-mClov3_6	PT11 WT	R1	2	585.492	1.8837	0	14	1102.89	55249	0.1415	0	6	82.8432	4150
4 166_HP	HP	pSTR1:PT11-mClov3_6	PT11 WT	R1	3	573.554	5.7308	0	53	3286.94	164658	0.4194	0	7	240.525	12049
4 166_HP	HP	pSTR1:PT11-mClov3_6	PT11 WT	R1	4	925.867	2.173	0	13	2011.93	100787	0.1473	0	4	136.402	6833
4 166_HP	HP	pSTR1:PT11-mClov3_6	PT11 WT	R1	5	806.733	6.0195	0	85	4856.13	243266	0.6133	0	10	494.783	24786
4 166_HP	HP	pSTR1:PT11-mClov3_6	PT11 WT	R1	6	485.661	3.0683	0	31	1490.14	74648	0.2214	0	5	107.536	5387
4 166_HP	HP	pSTR1:PT11-mClov3_6	PT11 WT	R1	7	493.386	9.6018	0	68	4737.39	237318	0.6089	0	10	300.431	15050
4 166_HP	HP	pSTR1:PT11-mClov3_6	PT11 WT	R1	8	460.249	14.1151	0	92	6496.44	325437	0.8666	0	12	398.865	19981
4 166_HP	HP	pSTR1:PT11-mClov3_6	PT11 WT	R1	9	620.845	7.988	0	59	4959.31	248435	0.5481	0	7	340.256	17045
4 166_HP	HP	pSTR1:PT11-mClov3_6	PT11 WT	R1	10	659.591	8.2783	0	54	5460.32	273533	0.5234	0	11	345.246	17295
4 166_HP	HP	pSTR1:PT11-mClov3_6	PT11 WT	R1	11	615.395	5.0435	0	32	3103.72	155480	0.3309	0	6	203.614	10200
4 166_HP	HP	pSTR1:PT11-mClov3_6	PT11 WT	R1	12	508.258	2.2865	0	20	1162.14	58217	0.1554	0	3	78.9905	3957
4 166_HP	HP	pSTR1:PT11-mClov3_6	PT11 WT	R1	13	451.286	8.9562	0	80	4041.81	202473	0.589	0	23	265.797	13315
4 166_HP	HP	pSTR1:PT11-mClov3_6	PT11 WT	R1	14	400.023	3.8051	0	36	1522.14	76251	0.2563	0	5	102.526	5136
4 166_HP	HP	pSTR1:PT11-mClov3_6	PT11 WT	R1	15	643.941	4.3991	0	35	2832.78	141907	0.2865	0	6	184.511	9243
4 166_HP	HP	pSTR1:PT11-mClov3_6	PT11 WT	R1	16	1097.4	7.0232	0	46	7707.31	386095	0.4577	0	8	502.249	25160
4 166_HP	HP	pSTR1:PT11-mClov3_6	PT11 WT	R1	17	375.849	11.5522	0	108	4341.86	217504	0.7495	0	17	281.687	14111
4 166_HP	HP	pSTR1:PT11-mClov3_6	PT11 WT	R1	18	1016.58	9.7605	0	72	9922.34	497056	0.6275	0	12	637.932	31957
4 166_HP	HP	pSTR1:PT11-mClov3_6	PT11 WT	R1	19	378.224	6.5293	0	43	2469.55	123711	0.4049	0	6	153.13	7671
4 166_HP	HP	pSTR1:PT11-mClov3_6	PT11 WT	R1	20	1063.57	5.6701	0	57	6030.52	302097	0.3943	0	20	419.386	21009
4 166_HP	HP	pSTR1:PT11-mClov3_6	PT11 WT	R1	21	560.838	4.4941	0	40	2520.49	126263	0.3089	0	6	173.232	8678
4 166_HP	HP	pSTR1:PT11-mClov3_6	PT11 WT	R1	22	1020.69	11.6697	0	65	11911.1	596682	0.7967	0	10	813.201	40737
4 166_HP	HP	pSTR1:PT11-mClov3_6	PT11 WT	R1	23	853.504	11.5313	0	68	9842.03	493033	0.7476	0	8	638.072	31964
4 166_HP	HP	pSTR1:PT11-mClov3_6	PT11 WT	R1	24	1148.81	16.4137	0	80	18856.2	944594	1.074	0	11	1233.86	61810
4 166_HP	HP	pSTR1:PT11-mClov3_6	PT11 WT	R1	25	942.396	16.8538	0	89	15882.9	795649	1.1228	0	20	1058.16	53008
4 166_HP	HP	pSTR1:PT11-mClov3_6	PT11 WT	R1	26	996.474	8.4115	0	41	8381.87	419887	0.7137	0	19	711.214	35628
4 166_HP	HP	pSTR1:PT11-mClov3_6	PT11 WT	R1	27	818.67	7.7793	0	41	6368.64	319035	0.7286	0	19	596.451	29879
4 166_HP	HP	pSTR1:PT11-mClov3_6	PT11 WT	R2	28	648.193	18.365	0	86	11904.1	596331	1.3868	0	15	898.918	45031
4 166_HP	HP	pSTR1:PT11-mClov3_6	PT11 WT	R2	29	916.325	11.6254	0	61	10652.7	533642	0.982	0	11	899.817	45076
4 166_HP	HP	pSTR1:PT11-mClov3_6	PT11 WT	R2	30	512.769	8.7	0	69	4461.11	223478	0.6424	0	8	329.416	16502
4 166_HP	HP	pSTR1:PT11-mClov3_6	PT11 WT	R2	31	938.184	12.3017	0	65	11541.2	578154	0.8761	0	9	821.924	41174
4 166_HP	HP	pSTR1:PT11-mClov3_6	PT11 WT	R2	32	610.285	11.7492	0	56	7170.39	359198	0.8336	0	22	508.757	25486
4 166_HP	HP	pSTR1:PT11-mClov3_6	PT11 WT	R2	33	732.354	6.0535	0	37	4433.33	222086	0.7016	0	19	513.827	25740
4 166_HP	HP	pSTR1:PT11-mClov3_6	PT11 WT	R2	34	920.697	6.0201	0	36	5542.71	277660	0.8553	0	16	787.469	39448
4 166_HP	HP	pSTR1:PT11-mClov3_6	PT11 WT	R3	35	1213.28	2.0372	0	20	2471.66	123817	0.159	0	4	192.955	9666
4 166_HP	HP	pSTR1:PT11-mClov3_6	PT11 WT	R3	36	1473.53	2.1614	0	21	3184.91	159547	0.2003	0	5	295.201	14788
4 166_HP	HP	pSTR1:PT11-mClov3_6	PT11 WT	R3	37	1083.99	2.6349	0	27	2856.15	143078	0.215	0	5	233.059	11675
4 166_HP	HP	pSTR1:PT11-mClov3_6	PT11 WT	R3	38	1402.31	3.0975	0	31	4343.68	217595	0.2409	0	5	337.761	16920
4 166_HP	HP	pSTR1:PT11-mClov3_6	PT11 WT	R3	39	1137.47	2.516	0	26	2861.92	143367	0.2265	0	6	257.632	12906
4 166_HP	HP	pSTR1:PT11-mClov3_6	PT11 WT	R3	40	977.03	1.9919	0	20	1946.18	97493	0.1903	0	5	185.908	9313
4 166_HP	HP	pSTR1:PT11-mClov3_6	PT11 WT	R3	41	1381.29	2.4667	0	19	3407.19	170682	0.186	0	5	256.954	12872
4 166_HP	HP	pSTR1:PT11-mClov3_6	PT11 WT	R3	42	1082.49	1.7295	0	24	1872.2	93787	0.1398	0	4	151.333	7581
4 166_HP	HP	pSTR1:PT11-mClov3_6	PT11 WT	R3	43	964.654	3.7308	0	25	3598.91	180286	0.2475	0	5	238.768	11961
4 166_HP	HP	pSTR1:PT11-mClov3_6	PT11 WT	R3	44	1266.14	2.2385	0	19	2834.25	141981	0.158	0	4	200.061	10022
4 166_HP	HP	pSTR1:PT11-mClov3_6	PT11 WT	R3	45	830.508	0.9954	0	9	826.655	41411	0.1713	0	5	142.291	7128
4 166_HP	HP	pSTR1:PT11-mClov3_6	PT11 WT	R3	46	842.146	5.0108	0	30	4219.81	211390	0.3276	0	17	275.878	13820
4 166_HP	HP	pSTR1:PT11-mClov3_6	PT11 WT	R3	47	956.05	2.6147	0	24	2499.79	125226	0.2311	0	6	220.962	11069
4 166_HP	HP	pSTR1:PT11-mClov3_6	PT11 WT	R3	48	421.163	1.5361	0	13	646.935	32408	0.2443	0	4	102.905	5155
4 166_HP	HP	pSTR1:PT11-mClov3_6	PT11 WT	R3	49	486.02	2.9716	0	15	1444.27	72350	0.3008	0	5	146.203	7324
5 167_LP	LP	pSCAMP:PT11-mClov3_1	PT11 WT	R1	1	594.015	3.9375	0	36	2338.91	117167	0.6854	0	10	407.109	20394
5 167_LP	LP	pSCAMP:PT11-mClov3_1	PT11 WT	R1	2	743.453	3.2418	0	21	2410.1	120733	0.5833	0	19	433.659	21724
5 167_LP	LP	pSCAMP:PT11-mClov3_1	PT11 WT	R1	3	1025.14	3.4841	0	25	3571.7	178923	0.3803	0	6	389.882	19531
5 167_LP	LP	pSCAMP:PT11-mClov3_1	PT11 WT	R1	4	384.312	3.72	0	23	1429.65	71618	0.4712	0	7	181.097	9072
5 167_LP	LP	pSCAMP:PT11-mClov3_1	PT11 WT	R1	5	787.489	3.9466	0	29	3107.88	155688	0.6411	0	21	504.864	25291
5 167_LP	LP	pSCAMP:PT11-mClov3_1	PT11 WT	R1	6	1258.8	5.1225	0	35	6448.21	323021	0.6769	0	15	852.087	42685
5 167_LP	LP	pSCAMP:PT11-mClov3_1	PT11 WT	R1	7	994.557	2.5548	0	15	2540.87	127284	0.4586	0	7	456.137	22850
5 167_LP	LP	pSCAMP:PT11-mClov3_1	PT11 WT	R1	8	1362.8	2.9003	0	26	3952.5	197999	0.6012	0	10	819.329	41044
5 167_LP	LP	pSCAMP:PT11-mClov3_1	PT11 WT	R1	9	453.621	2.9304	0	26	1329.3	66591	0.5418	0	9	245.755	12311
5 167_LP	LP	pSCAMP:PT11-mClov3_1	PT11 WT	R1	10	564.651	2.3253	0	24	1312.99	65774	0.3555	0	6	200.72	10055
5 167_LP	LP	pSCAMP:PT11-mClov3_1	PT11 WT	R1	11	554.111	2.0298	0	17	1124.73	56343	0.3497	0	8	193.793	9708
5 167_LP	LP	pSCAMP:PT11-mClov3_1	PT11 WT	R1	12	784.435	3.6803	0	21	2886.95	144621	0.5206	0	8	408.347	20456
5 167_LP	LP	pSCAMP:PT11-mClov3_1	PT11 WT	R1	13	363.991	2.9435	0	18	1071.39	53671	1.0435	0	15	379.841	19028
5 167_LP	LP	pSCAMP:PT11-mClov3_1	PT11 WT	R1	14	817.373	3.7851	0	35	3093.84	154985	0.4599	0	9	375.888	18830
5 167_LP	LP	pSCAMP:PT11-mClov3_1	PT11 WT	R1	15	1103.59	3.3464	0	25	3693.11	185005	0.6371	0	9	703.089	35221
5 167_LP	LP	pSCAMP:PT11-mClov3_1	PT11 WT	R1	16	893.768	5.2248	0	27	4669.8	233932	0.6654	0	14	594.674	29790
5 167_LP	LP	pSCAMP:PT11-mClov3_1	PT11 WT	R1	17	530.576	4.0713	0	28	2160.13	108211	0.7419	0	10	393.655	19720
5 167_LP	LP	pSCAMP:PT11-mClov3_1	PT11 WT	R1	18	349.159	7.3475	0	36	2565.44	128515	0.9149	0	11	319.435	16002
5 167_LP	LP	pSCAMP:PT11-mClov3_1	PT11 WT	R1	19	646.057	3.7064	0	20	2394.55	119954	0.7296	0	9	471.388	23614
5 167_LP	LP	pSCAMP:PT11-mClov3_1	PT11 WT	R1	20	649.55	3.8828	0	24	2522.11	126344	0.5956	0	23	386.868	19380
5 167_LP	LP	pSCAMP:PT11-mClov3_1	PT11 WT	R1	21	855.96	3.4932	0	19	2990.06	149786	0.5879	0	17	503.187	25207
5 167_LP	LP	pSCAMP:PT11-mClov3_1	PT11 WT	R1	22	389.982	2.4148	0	18	941.717	47175	0.3905	0	10	152.272	7628
5 167_LP	LP	pSCAMP:PT11-mClov3_1	PT11 WT	R1	23	329.716	2.2662	0	20	747.186	37430	0.3504	0	5	115.521	5787
5 167_LP	LP	pSCAMP:PT11-mClov3_1	PT11 WT	R1	24	647.295	4.9633	0	24	3212.74	160941	0.6794	0	14	439.788	22031
5 167_LP	LP	pSCAMP:PT11-mClov3_1	PT11 WT	R2	25	594.654	2.5063	0	22	1490.38	74660	0.2764	0	8	164.389	8235
5 167_LP	LP	pSCAMP:PT11-mClov3_1	PT11 WT	R2	26	312.808	2.5545	0	32	799.067	40029	0.3696	0	12	115.621	5792
5 167_LP	LP	pSCAMP:PT11-mClov3_1	PT11 WT	R2	27	298.914	1.7684	0	21	528.599	26480	0.185	0	5	55.2953	2770
5 167_LP	LP	pSCAMP:PT11-mClov3_1	PT11 WT	R2	28	359.639	2.6193	0	17	942.017	47190	0.2556	0	6	91.926	4605
5 167_LP	LP	pSCAMP:PT11-mClov3_1	PT11 WT	R2	29	211.719	3.2947	0	30	697.559	34944	0.3241	0	6	68.6101	3437
5 167_LP	LP	pSCAMP:PT11-mClov3_1	PT11 WT	R2	30	688.257	1.958	0	18	1347.59	67507	0.2393	0	6	164.728	8252
5 167_LP	LP	pSCAMP:PT11-mClov3_1	PT11 WT	R2	31	694.685	4.7676	0	42	3312.01	165914	0.466	0	11	323.707	16216
5 167_LP	LP	pSCAMP:PT11-mClov3_1	PT11 WT	R2	32	571.039	3.3074	0	22	1888.66	94612	0.352	0	8	200.98	10068
5 167_LP	LP	pSCAMP:PT11-mClov3_1	PT11 WT	R2	33	522.032	1.361	0	21	710.495	35592	0.1592	0	4	83.0827	4162
5 167_LP	LP	pSCAMP:PT11-mClov3_1	PT11 WT	R2	34	229.605	2.5073	0	17	575.69	28839	0.2689	0	5	61.7431	3093
5 167_LP	LP	pSCAMP:PT11-mClov3_1	PT11 WT	R2	35	597.03	3.2754	0	25	1955.54	97962	0.3176	0	4	189.641	9500
5 167_LP	LP	pSCAMP:PT11-mClov3_1	PT11 WT	R2	36	544.829	1.8861	0	15	1027.57	51476	0.2814	0	9	153.31	7680
5 167_LP	LP	pSCAMP:PT11-mClov3_1	PT11 WT	R2	37	407.409	4.5214	0	22	1842.07	92278	0.5026	0	7	204.772	10258
5 167_LP	LP	pSCAMP:PT11-mClov3_1	PT11 WT	R2	38	852.606	4.7647	0	30	4062.41	203505	0.5416	0	14	461.746	23131
5 167_LP	LP	pSCAMP:PT11-mClov3_1	PT11 WT	R2	39	585.611	4.0794	0	31	2388.92	119672	0.4336	0	9	253.899	12719
5 167_LP	LP	pSCAMP:PT11-mClov3_1	PT11 WT	R2	40	286.238	2.8704	0	19	821.605	41158	0.3841	0	5	109.952	5508
5 167_LP	LP	pSCAMP:PT11-mClov3_1	PT11 WT	R2	41	850.43	7.2555	0	44	6170.28	309098	0.648	0	8	551.057	27605
5 167_LP	LP	pSCAMP:PT11-mClov3_1	PT11 WT	R2	42	325.184	4.6673	0	24	1517.73	76030	0.4476	0	4	145.564	7292
5 167_LP	LP	pSCAMP:PT11-mClov3_1	PT11 WT	R2	43	765.571	4.0568	0	34	3105.74	155581	0.3663	0	6	280.449	14049
5 167_LP	LP	pSCAMP:PT11-mClov3_1	PT11 WT	R2	44	497.039	4.565	0	30	2269	113665	0.6412	0	17	318.677	15964
5 167_LP	LP	pSCAMP:PT11-mClov3_1	PT11 WT	R2	45	577.227	5.6257	0	30	3247.29	162672	0.4869	0	7	281.068	14080
5 167_LP	LP	pSCAMP:PT11-mClov3_1	PT11 WT	R2	46	388.784	5.9755	0	41	2323.18	116379	0.6838	0	10	265.837	13317
5 167_LP	LP	pSCAMP:PT11-mClov3_1	PT11 WT	R2	47	743.552	5.7752	0	31	4294.19	215116	0.5064	0	10	376.567	18864
5 167_LP	LP	pSCAMP:PT11-mClov3_1	PT11 WT	R2	48	833.263	5.9696	0	44	4974.22	249182	0.5693	0	16	474.342	23762
5 167_LP	LP	pSCAMP:PT11-mClov3_1	PT11 WT	R2	49	698.538	3.1472	0	20	2198.44	110130	0.2705	0	4	188.922	9464
5 167_LP	LP	pSCAMP:PT11-mClov3_1	PT11 WT	R2	50	805.835	10.4446	0	60	8416.63	421628	0.8404	0	14	677.218	33925
5 167_LP	LP	pSCAMP:PT11-mClov3_1	PT11 WT	R2	51	333.109	10.6403	0	57	3544.39	177555	1.1052	0	16	368.163	18443
5 167_LP	LP	pSCAMP:PT11-mClov3_1	PT11 WT	R2	52	387.726	7.0281	0	46	2724.98	136507	0.6369	0	8	246.933	12370
5 167_LP	LP	pSCAMP:PT11-mClov3_1	PT11 WT	R2	53	703.848	9.7343	0	71	6851.47	343222	0.93	0	16	654.561	32790
5 167_LP	LP	pSCAMP:PT11-mClov3_1	PT11 WT	R2	54	360.378	10.3301	0	46	3722.73	186489	0.822	0	8	296.239	14840
5 167_LP	LP	pSCAMP:PT11-mClov3_1	PT11 WT	R2	55	377.346	5.9799	0	30	2256.49	113038	0.4672	0	6	176.306	8832
5 167_LP	LP	pSCAMP:PT11-mClov3_1	PT11 WT	R2	56	638.711	5.2985	0	37	3384.19	169530	0.6269	0	13	400.382	20057
5 167_LP	LP	pSCAMP:PT11-mClov3_1	PT11 WT	R3	57	713.13	10.5642	0	50	7533.62	377394	1.0628	0	12	757.885	37966
5 167_LP	LP	pSCAMP:PT11-mClov3_1	PT11 WT	R3	58	663.105	8.1261	0	47	5388.44	269932	0.7483	0	9	496.221	24858
5 167_LP	LP	pSCAMP:PT11-mClov3_1	PT11 WT	R3	59	762.776	4.666	0	26	3559.12	178293	0.5692	0	8	434.178	21750
5 167_LP	LP	pSCAMP:PT11-mClov3_1	PT11 WT	R3	60	491.969	4.174	0	22	2053.49	102869	0.5922	0	9	291.329	14594
5 167_LP	LP	pSCAMP:PT11-mClov3_1	PT11 WT	R3	61	578.405	8.0966	0	46	4683.09	234598	0.9164	0	20	530.037	26552
5 167_LP	LP	pSCAMP:PT11-mClov3_1	PT11 WT	R3	62	611.742	5.6118	0	31	3433	171975	0.8455	0	14	517.241	25911
5 167_LP	LP	pSCAMP:PT11-mClov3_1	PT11 WT	R3	63	357.204	2.0781	0	14	742.315	37186	0.3138	0	17	112.108	5616
5 167_LP	LP	pSCAMP:PT11-mClov3_1	PT11 WT	R3	64	662.606	9.2893	0	44	6155.13	308339	0.9502	0	12	629.628	31541
5 167_LP	LP	pSCAMP:PT11-mClov3_1	PT11 WT	R3	65	493.366	10.5481	0	52	5204.09	260697	1.0707	0	19	528.26	26463
5 167_LP	LP	pSCAMP:PT11-mClov3_1	PT11 WT	R3	66	619.447	7.06	0	34	4373.28	219078	0.7801	0	22	483.245	24208
5 167_LP	LP	pSCAMP:PT11-mClov3_1	PT11 WT	R3	67	419.526	6.0097	0	33	2521.23	126300	0.7669	0	18	321.731	16117
5 167_LP	LP	pSCAMP:PT11-mClov3_1	PT11 WT	R3	68	784.954	6.5603	0	47	5149.55	257965	0.5812	0	8	456.176	22852
5 167_LP	LP	pSCAMP:PT11-mClov3_1	PT11 WT	R3	69	488.056	13.6591	0	64	6666.4	333951	1.2074	0	16	589.264	29519
5 167_LP	LP	pSCAMP:PT11-mClov3_1	PT11 WT	R3	70	545.687	7.8174	0	36	4265.86	213697	0.7845	0	15	428.11	21446
5 167_LP	LP	pSCAMP:PT11-mClov3_1	PT11 WT	R3	71	612.081	7.1052	0	54	4348.97	217860	0.6206	0	8	379.861	19029
5 167_LP	LP	pSCAMP:PT11-mClov3_1	PT11 WT	R3	72	813.5	7.8703	0	47	6402.46	320729	0.7204	0	19	586.051	29358
5 167_LP	LP	pSCAMP:PT11-mClov3_1	PT11 WT	R3	73	1215.14	2.9644	0	24	3602.14	180448	0.4226	0	12	513.548	25726
5 167_LP	LP	pSCAMP:PT11-mClov3_1	PT11 WT	R3	74	518.598	3.7389	0	24	1938.99	97133	0.5618	0	11	291.349	14595
5 167_LP	LP	pSCAMP:PT11-mClov3_1	PT11 WT	R3	75	822.423	2.9421	0	21	2419.66	121212	0.4618	0	14	379.761	19024
5 167_LP	LP	pSCAMP:PT11-mClov3_4	PT11 WT	R1	1	502.251	8.8806	0	67	4460.28	220567	0.8658	0	9	434.831	21503
5 167_LP	LP	pSCAMP:PT11-mClov3_4	PT11 WT	R1	2	488.278	4.4326	0	29	2164.33	107029	0.5068	0	9	247.476	12238
5 167_LP	LP	pSCAMP:PT11-mClov3_4	PT11 WT	R1	3	414.913	2.3633	0	21	980.56	48490	0.3008	0	4	124.789	6171
5 167_LP	LP	pSCAMP:PT11-mClov3_4	PT11 WT	R1	4	967.597	5.3428	0	27	5169.71	255649	0.5496	0	11	531.755	26296
5 167_LP	LP	pSCAMP:PT11-mClov3_4	PT11 WT	R1	5	789.685	6.0996	0	27	4816.75	238195	0.6459	0	8	510.077	25224
5 167_LP	LP	pSCAMP:PT11-mClov3_4	PT11 WT	R1	6	543.221	3.999	0	27	2172.36	107426	0.5871	0	19	318.92	15771
5 167_LP	LP	pSCAMP:PT11-mClov3_4	PT11 WT	R1	7	489.228	4.1779	0	22	2043.93	101075	0.4884	0	7	238.922	11815
5 167_LP	LP	pSCAMP:PT11-mClov3_4	PT11 WT	R1	8	735.956	6.3478	0	44	4671.7	231022	0.6248	0	9	459.826	22739
5 167_LP	LP	pSCAMP:PT11-mClov3_4	PT11 WT	R1	9	531.007	9.3263	0	46	4952.32	244899	0.9332	0	22	495.538	24505
5 167_LP	LP	pSCAMP:PT11-mClov3_4	PT11 WT	R1	10	740.404	5.5829	0	29	4133.58	204411	0.6903	0	11	511.068	25273
5 167_LP	LP	pSCAMP:PT11-mClov3_4	PT11 WT	R1	11	488.076	9.0388	0	36	4411.63	218161	0.7809	0	9	381.142	18848
5 167_LP	LP	pSCAMP:PT11-mClov3_4	PT11 WT	R1	12	348.241	4.845	0	22	1687.21	83435	0.6374	0	20	221.976	10977
5 167_LP	LP	pSCAMP:PT11-mClov3_4	PT11 WT	R1	13	547.528	4.4955	0	24	2461.41	121720	0.5174	0	10	283.309	14010
5 167_LP	LP	pSCAMP:PT11-mClov3_4	PT11 WT	R1	14	1207.79	5.3481	0	58	6459.44	319428	0.6861	0	18	828.693	40980
5 167_LP	LP	pSCAMP:PT11-mClov3_4	PT11 WT	R1	15	987.88	12.7078	0	86	12553.8	620803	1.0338	0	17	1021.25	50502
5 167_LP	LP	pSCAMP:PT11-mClov3_4	PT11 WT	R1	16	738.241	11.9375	0	58	8812.72	435801	1.0343	0	10	763.559	37759
5 167_LP	LP	pSCAMP:PT11-mClov3_4	PT11 WT	R1	17	958.053	6.7922	0	52	6507.24	321792	0.5891	0	13	564.393	27910
5 167_LP	LP	pSCAMP:PT11-mClov3_4	PT11 WT	R1	18	1067.8	6.9008	0	48	7368.64	364389	0.6577	0	10	702.307	34730
5 167_LP	LP	pSCAMP:PT11-mClov3_4	PT11 WT	R1	19	1081.16	5.6625	0	42	6122.1	302746	0.5265	0	8	569.226	28149
5 167_LP	LP	pSCAMP:PT11-mClov3_4	PT11 WT	R1	20	735.228	8.7394	0	40	6425.45	317747	1.057	0	23	777.128	38430
5 167_LP	LP	pSCAMP:PT11-mClov3_4	PT11 WT	R1	21	686.473	5.219	0	27	3582.67	177168	0.6285	0	11	431.414	21334
5 167_LP	LP	pSCAMP:PT11-mClov3_4	PT11 WT	R1	22	994.573	3.7111	0	25	3690.92	182521	0.6254	0	20	622.025	30760
5 167_LP	LP	pSCAMP:PT11-mClov3_4	PT11 WT	R1	23	1150.85	4.137	0	27	4761	235438	0.4411	0	7	507.59	25101
5 167_LP	LP	pSCAMP:PT11-mClov3_4	PT11 WT	R1	24	828.855	5.4452	0	33	4513.28	223188	0.8182	0	31	678.202	33538
5 167_LP	LP	pSCAMP:PT11-mClov3_4	PT11 WT	R2	25	310.143	6.6279	0	59	2055.6	101652	0.489	0	7	151.664	7500
5 167_LP	LP	pSCAMP:PT11-mClov3_4	PT11 WT	R2	26	767.704	3.9311	0	35	3017.96	149242	0.2919	0	6	224.059	11080
5 167_LP	LP	pSCAMP:PT11-mClov3_4	PT11 WT	R2	27	509.733	3.9307	0	43	2003.63	99082	0.294	0	6	149.864	7411
5 167_LP	LP	pSCAMP:PT11-mClov3_4	PT11 WT	R2	28	741.355	5.2553	0	34	3896.03	192664	0.4041	0	9	299.547	14813
5 167_LP	LP	pSCAMP:PT11-mClov3_4	PT11 WT	R2	29	575.636	2.5134	0	28	1446.82	71547	0.2226	0	5	128.126	6336
5 167_LP	LP	pSCAMP:PT11-mClov3_4	PT11 WT	R2	30	435.964	2.0285	0	17	884.364	43733	0.1642	0	5	71.6057	3541
5 167_LP	LP	pSCAMP:PT11-mClov3_4	PT11 WT	R2	31	553.595	3.6294	0	32	2009.21	99358	0.3084	0	23	170.733	8443
5 167_LP	LP	pSCAMP:PT11-mClov3_4	PT11 WT	R2	32	538.469	3.0059	0	21	1618.6	80042	0.2503	0	5	134.759	6664
5 167_LP	LP	pSCAMP:PT11-mClov3_4	PT11 WT	R2	33	577.942	3.3489	0	21	1935.46	95711	0.2533	0	4	146.386	7239
5 167_LP	LP	pSCAMP:PT11-mClov3_4	PT11 WT	R2	34	704.652	3.0327	0	45	2137.01	105678	0.2823	0	6	198.903	9836
5 167_LP	LP	pSCAMP:PT11-mClov3_4	PT11 WT	R2	35	546.274	5.4366	0	34	2969.89	146865	0.4235	0	6	231.339	11440
5 167_LP	LP	pSCAMP:PT11-mClov3_4	PT11 WT	R2	36	633.916	5.0582	0	37	3206.46	158564	0.4378	0	17	277.525	13724
5 167_LP	LP	pSCAMP:PT11-mClov3_4	PT11 WT	R2	37	502.11	5.9762	0	33	3000.73	148390	0.4325	0	22	217.163	10739
5 167_LP	LP	pSCAMP:PT11-mClov3_4	PT11 WT	R2	38	665.988	2.1614	0	19	1439.48	71184	0.1875	0	6	124.87	6175
5 167_LP	LP	pSCAMP:PT11-mClov3_4	PT11 WT	R2	39	666.777	7.5226	0	47	5015.88	248042	0.656	0	9	437.379	21629
5 167_LP	LP	pSCAMP:PT11-mClov3_4	PT11 WT	R2	40	420.433	6.0398	0	33	2539.34	125574	0.5285	0	7	222.198	10988
5 167_LP	LP	pSCAMP:PT11-mClov3_4	PT11 WT	R2	41	517.66	4.7065	0	41	2436.35	120481	0.3992	0	5	206.648	10219
5 167_LP	LP	pSCAMP:PT11-mClov3_4	PT11 WT	R2	42	826.368	6.5658	0	32	5425.76	268311	0.4767	0	6	393.963	19482
5 167_LP	LP	pSCAMP:PT11-mClov3_4	PT11 WT	R2	43	1232.28	6.5162	0	47	8029.77	397083	0.4948	0	11	609.71	30151
5 167_LP	LP	pSCAMP:PT11-mClov3_4	PT11 WT	R2	44	910.127	8.0591	0	58	7334.83	362717	0.7365	0	18	670.315	33148
5 167_LP	LP	pSCAMP:PT11-mClov3_4	PT11 WT	R2	45	752.861	8.6069	0	42	6479.78	320434	0.8144	0	12	613.148	30321
5 167_LP	LP	pSCAMP:PT11-mClov3_4	PT11 WT	R2	46	572.462	7.8636	0	52	4501.62	222611	0.7233	0	8	414.043	20475
5 167_LP	LP	pSCAMP:PT11-mClov3_4	PT11 WT	R2	47	757.027	5.047	0	32	3820.7	188939	0.4752	0	8	359.748	17790
5 167_LP	LP	pSCAMP:PT11-mClov3_4	PT11 WT	R2	48	854.638	8.2217	0	39	7026.58	347474	0.707	0	11	604.271	29882
5 167_LP	LP	pSCAMP:PT11-mClov3_4	PT11 WT	R2	49	522.797	7.7526	0	34	4053.01	200427	0.631	0	7	329.86	16312
5 167_LP	LP	pSCAMP:PT11-mClov3_4	PT11 WT	R2	50	583.179	8.9787	0	36	5236.22	258938	0.8099	0	13	472.343	23358
5 167_LP	LP	pSCAMP:PT11-mClov3_4	PT11 WT	R2	51	716.785	10.3868	0	57	7445.1	368170	0.8289	0	21	594.119	29380
5 167_LP	LP	pSCAMP:PT11-mClov3_4	PT11 WT	R2	52	563.584	6.308	0	45	3555.11	175805	0.6222	0	6	350.648	17340
5 167_LP	LP	pSCAMP:PT11-mClov3_4	PT11 WT	R2	53	725.845	8.3979	0	47	6095.57	301434	0.663	0	7	481.221	23797
5 167_LP	LP	pSCAMP:PT11-mClov3_4	PT11 WT	R2	54	527.488	4.7943	0	36	2528.95	125060	0.5102	0	7	269.113	13308
5 167_LP	LP	pSCAMP:PT11-mClov3_4	PT11 WT	R2	55	384.155	5.2969	0	34	2034.85	100626	0.4855	0	5	186.506	9223
5 167_LP	LP	pSCAMP:PT11-mClov3_4	PT11 WT	R2	56	1039.65	7.1336	0	49	7416.48	366755	0.7084	0	13	736.461	36419
5 167_LP	LP	pSCAMP:PT11-mClov3_4	PT11 WT	R2	57	701.963	8.5515	0	75	6002.85	296849	0.7864	0	11	552.058	27300
5 167_LP	LP	pSCAMP:PT11-mClov3_4	PT11 WT	R2	58	707.908	4.4565	0	31	3154.8	156009	0.4451	0	10	315.077	15581
5 167_LP	LP	pSCAMP:PT11-mClov3_4	PT11 WT	R2	59	496.164	6.1694	0	39	3061.03	151372	0.6156	0	16	305.452	15105
5 167_LP	LP	pSCAMP:PT11-mClov3_4	PT11 WT	R2	60	1080.19	3.7679	0	26	4070.04	201269	0.4488	0	7	484.84	23976
5 167_LP	LP	pSCAMP:PT11-mClov3_4	PT11 WT	R2	61	832.92	5.1276	0	31	4270.9	211202	0.4679	0	7	389.757	19274
5 167_LP	LP	pSCAMP:PT11-mClov3_4	PT11 WT	R2	62	577.113	5.2849	0	33	3049.99	150826	0.5746	0	9	331.619	16399
5 167_LP	LP	pSCAMP:PT11-mClov3_4	PT11 WT	R2	63	811.485	5.5009	0	31	4463.86	220744	0.491	0	6	398.432	19703
5 167_LP	LP	pSCAMP:PT11-mClov3_4	PT11 WT	R2	64	800.383	8.0765	0	42	6464.31	319669	0.7424	0	8	594.22	29385
5 167_LP	LP	pSCAMP:PT11-mClov3_4	PT11 WT	R2	65	726.31	7.9129	0	33	5747.18	284206	0.7037	0	14	511.108	25275
5 167_LP	LP	pSCAMP:PT11-mClov3_4	PT11 WT	R2	66	966.728	7.1016	0	42	6865.35	339501	0.6604	0	14	638.466	31573
5 167_LP	LP	pSCAMP:PT11-mClov3_4	PT11 WT	R2	67	544.252	4.9713	0	32	2705.65	133798	0.5975	0	14	325.188	16081
5 167_LP	LP	pSCAMP:PT11-mClov3_4	PT11 WT	R2	68	373.236	4.4986	0	27	1679.02	83030	0.5639	0	6	210.449	10407
5 167_LP	LP	pSCAMP:PT11-mClov3_4	PT11 WT	R3	69	870.795	4.6015	0	34	4006.95	198149	0.4156	0	8	361.871	17895
5 167_LP	LP	pSCAMP:PT11-mClov3_4	PT11 WT	R3	70	727.644	4.7935	0	33	3487.99	172486	0.3923	0	21	285.432	14115
5 167_LP	LP	pSCAMP:PT11-mClov3_4	PT11 WT	R3	71	476.569	4.3128	0	28	2055.33	101639	0.3625	0	6	172.756	8543
5 167_LP	LP	pSCAMP:PT11-mClov3_4	PT11 WT	R3	72	597.901	8.5441	0	41	5108.54	252624	0.6934	0	8	414.569	20501
5 167_LP	LP	pSCAMP:PT11-mClov3_4	PT11 WT	R3	73	568.822	6.6857	0	34	3802.97	188062	0.6413	0	7	364.763	18038
5 167_LP	LP	pSCAMP:PT11-mClov3_4	PT11 WT	R3	74	659.396	6.6033	0	40	4354.2	215321	0.6179	0	13	407.451	20149
5 167_LP	LP	pSCAMP:PT11-mClov3_4	PT11 WT	R3	75	581.582	5.203	0	42	3025.96	149638	0.4192	0	6	243.795	12056
5 167_LP	LP	pSCAMP:PT11-mClov3_4	PT11 WT	R3	76	808.208	5.0214	0	35	4058.33	200690	0.3889	0	9	314.329	15544
5 167_LP	LP	pSCAMP:PT11-mClov3_4	PT11 WT	R3	77	521.968	9.9085	0	52	5171.91	255758	0.7657	0	8	399.645	19763
5 167_LP	LP	pSCAMP:PT11-mClov3_4	PT11 WT	R3	78	663.399	8.0169	0	44	5318.42	263003	0.5836	0	8	387.148	19145
5 167_LP	LP	pSCAMP:PT11-mClov3_4	PT11 WT	R3	79	537.559	5.7828	0	47	3108.61	153725	0.4719	0	18	253.684	12545
5 167_LP	LP	pSCAMP:PT11-mClov3_4	PT11 WT	R3	80	451.393	7.6816	0	43	3467.41	171468	0.5642	0	7	254.695	12595
5 167_LP	LP	pSCAMP:PT11-mClov3_4	PT11 WT	R3	81	819.836	5.3397	0	55	4377.72	216484	0.4438	0	8	363.812	17991
5 167_LP	LP	pSCAMP:PT11-mClov3_4	PT11 WT	R3	82	243.189	5.223	0	29	1270.18	62812	0.5766	0	10	140.219	6934
5 167_LP	LP	pSCAMP:PT11-mClov3_4	PT11 WT	R3	83	807.925	6.8235	0	36	5512.87	272619	0.5776	0	8	466.661	23077
5 167_LP	LP	pSCAMP:PT11-mClov3_4	PT11 WT	R3	84	795.287	3.4112	0	29	2712.87	134155	0.3282	0	6	261.024	12908
5 167_LP	LP	pSCAMP:PT11-mClov3_4	PT11 WT	R3	85	1252.46	6.9566	0	64	8712.87	430863	0.5925	0	20	742.144	36700
5 167_LP	LP	pSCAMP:PT11-mClov3_4	PT11 WT	R3	86	727.827	4.4635	0	29	3248.63	160649	0.3542	0	5	257.789	12748
5 167_LP	LP	pSCAMP:PT11-mClov3_4	PT11 WT	R3	87	550.015	5.7722	0	30	3174.78	156997	0.4299	0	6	236.455	11693
5 167_LP	LP	pSCAMP:PT11-mClov3_4	PT11 WT	R3	88	663.642	4.2674	0	28	2832.02	140047	0.3336	0	5	221.41	10949
5 167_LP	LP	pSCAMP:PT11-mClov3_4	PT11 WT	R3	89	661.741	7.9453	0	51	5257.73	260002	0.6568	0	8	434.649	21494
5 167_LP	LP	pSCAMP:PT11-mClov3_4	PT11 WT	R3	90	1197.04	3.0301	0	39	3627.14	179367	0.335	0	16	400.96	19828
5 167_LP	LP	pSCAMP:PT11-mClov3_4	PT11 WT	R3	91	737.614	5.7173	0	35	4217.13	208543	0.5248	0	6	387.128	19144
5 167_LP	LP	pSCAMP:PT11-mClov3_4	PT11 WT	R3	92	555.637	5.7397	0	31	3189.2	157710	0.4774	0	7	265.251	13117
5 167_LP	LP	pSCAMP:PT11-mClov3_4	PT11 WT	R3	93	1146.6	6.2651	0	60	7183.55	355236	0.5524	0	8	633.33	31319
5 167_LP	LP	pSCAMP:PT11-mClov3_4	PT11 WT	R3	94	734.56	4.78	0	32	3511.21	173634	0.4143	0	6	304.339	15050
5 167_LP	LP	pSCAMP:PT11-mClov3_4	PT11 WT	R3	95	937.528	4.6633	0	30	4372.01	216202	0.3961	0	5	371.375	18365
5 167_LP	LP	pSCAMP:PT11-mClov3_4	PT11 WT	R3	96	1171.86	3.2482	0	35	3806.41	188232	0.3267	0	6	382.8	18930
5 167_LP	LP	pSCAMP:PT11-mClov3_4	PT11 WT	R3	97	1214.65	2.6509	0	23	3219.85	159226	0.2805	0	5	340.658	16846
5 167_LP	LP	pSCAMP:PT11-mClov3_4	PT11 WT	R3	98	737.472	2.9202	0	28	2153.57	106497	0.3411	0	9	251.54	12439
5 167_LP	LP	pSCAMP:PT11-mClov3_4	PT11 WT	R3	99	664.289	3.9635	0	23	2632.91	130201	0.3215	0	12	213.563	10561
5 167_LP	LP	pSCAMP:PT11-mClov3_21	PT11 WT	R1	1	760.626	6.8932	0	57	5243.13	259280	0.524	0	8	398.553	19709
5 167_LP	LP	pSCAMP:PT11-mClov3_21	PT11 WT	R1	2	634.017	8.181	0	57	5186.88	256498	0.6139	0	10	389.211	19247
5 167_LP	LP	pSCAMP:PT11-mClov3_21	PT11 WT	R1	3	544.434	8.1606	0	50	4442.93	219709	0.6903	0	13	375.824	18585
5 167_LP	LP	pSCAMP:PT11-mClov3_21	PT11 WT	R1	4	931.279	3.5437	0	28	3300.15	163197	0.4052	0	7	377.341	18660
5 167_LP	LP	pSCAMP:PT11-mClov3_21	PT11 WT	R1	5	853.283	7.9811	0	57	6810.17	336772	0.5403	0	18	460.999	22797
5 167_LP	LP	pSCAMP:PT11-mClov3_21	PT11 WT	R1	6	932.452	10.6111	0	57	9894.35	489289	0.7082	0	8	660.386	32657
5 167_LP	LP	pSCAMP:PT11-mClov3_21	PT11 WT	R1	7	693.085	9.8298	0	59	6812.9	336907	0.6652	0	10	461.019	22798
5 167_LP	LP	pSCAMP:PT11-mClov3_21	PT11 WT	R1	8	857.348	6.8765	0	37	5895.59	291545	0.4847	0	13	415.58	20551
5 167_LP	LP	pSCAMP:PT11-mClov3_21	PT11 WT	R1	9	769.564	5.9406	0	44	4571.69	226076	0.4457	0	6	343.024	16963
5 167_LP	LP	pSCAMP:PT11-mClov3_21	PT11 WT	R1	10	926.385	4.7353	0	34	4386.74	216930	0.5055	0	7	468.299	23158
5 167_LP	LP	pSCAMP:PT11-mClov3_21	PT11 WT	R1	11	434.326	9.7497	0	66	4234.57	209405	0.7379	0	8	320.477	15848
5 167_LP	LP	pSCAMP:PT11-mClov3_21	PT11 WT	R1	12	1061.04	11.1365	0	68	11816.3	584334	0.7913	0	10	839.633	41521
5 167_LP	LP	pSCAMP:PT11-mClov3_21	PT11 WT	R1	13	951.683	12.116	0	54	11530.5	570201	0.8646	0	9	822.869	40692
5 167_LP	LP	pSCAMP:PT11-mClov3_21	PT11 WT	R1	14	861.028	9.7016	0	44	8353.36	413085	0.7216	0	7	621.318	30725
5 167_LP	LP	pSCAMP:PT11-mClov3_21	PT11 WT	R1	15	818.562	8.4769	0	68	6938.88	343137	0.6937	0	8	567.871	28082
5 167_LP	LP	pSCAMP:PT11-mClov3_21	PT11 WT	R1	16	920.46	9.5124	0	46	8755.82	432987	0.7123	0	8	655.614	32421
5 167_LP	LP	pSCAMP:PT11-mClov3_21	PT11 WT	R1	17	779.979	4.4218	0	30	3448.93	170554	0.3473	0	7	270.913	13397
5 167_LP	LP	pSCAMP:PT11-mClov3_21	PT11 WT	R1	18	319.041	5.6354	0	28	1797.91	88909	0.4095	0	6	130.633	6460
5 167_LP	LP	pSCAMP:PT11-mClov3_21	PT11 WT	R1	19	586.172	5.6332	0	33	3302.05	163291	0.4195	0	18	245.918	12161
5 167_LP	LP	pSCAMP:PT11-mClov3_21	PT11 WT	R1	20	594.686	6.3008	0	33	3746.98	185293	0.4578	0	6	272.247	13463
5 167_LP	LP	pSCAMP:PT11-mClov3_21	PT11 WT	R1	21	864.203	6.3354	0	76	5475.06	270749	0.4743	0	8	409.857	20268
5 167_LP	LP	pSCAMP:PT11-mClov3_21	PT11 WT	R1	22	771.85	5.5018	0	37	4246.58	209999	0.3839	0	7	296.311	14653
5 167_LP	LP	pSCAMP:PT11-mClov3_21	PT11 WT	R1	23	971.48	5.7574	0	43	5593.15	276589	0.4157	0	19	403.811	19969
5 167_LP	LP	pSCAMP:PT11-mClov3_21	PT11 WT	R1	24	904.788	3.9705	0	29	3592.44	177651	0.2968	0	5	268.527	13279
5 167_LP	LP	pSCAMP:PT11-mClov3_21	PT11 WT	R1	25	290.629	5.1624	0	34	1500.34	74194	0.4427	0	5	128.652	6362
5 167_LP	LP	pSCAMP:PT11-mClov3_21	PT11 WT	R1	26	781.01	11.0722	0	54	8647.51	427631	0.8359	0	8	652.844	32284
5 167_LP	LP	pSCAMP:PT11-mClov3_21	PT11 WT	R1	27	626.474	10.4511	0	60	6547.34	323775	0.7586	0	9	475.215	23500
5 167_LP	LP	pSCAMP:PT11-mClov3_21	PT11 WT	R1	28	573.736	11.1228	0	54	6381.55	315576	0.8755	0	9	502.292	24839
5 167_LP	LP	pSCAMP:PT11-mClov3_21	PT11 WT	R1	29	573.473	10.265	0	50	5886.72	291106	0.793	0	10	454.77	22489
5 167_LP	LP	pSCAMP:PT11-mClov3_21	PT11 WT	R1	30	849.663	8.0067	0	54	6803.01	336418	0.7006	0	10	595.252	29436
5 167_LP	LP	pSCAMP:PT11-mClov3_21	PT11 WT	R1	31	1277.01	8.8448	0	63	11294.9	558549	0.7183	0	11	917.285	45361
5 167_LP	LP	pSCAMP:PT11-mClov3_21	PT11 WT	R1	32	724.672	7.2256	0	40	5236.22	258938	0.5354	0	7	387.977	19186
5 167_LP	LP	pSCAMP:PT11-mClov3_21	PT11 WT	R1	33	1335.7	11.7798	0	72	15734.3	778081	0.8854	0	10	1182.66	58484
5 167_LP	LP	pSCAMP:PT11-mClov3_21	PT11 WT	R1	34	713.024	6.3901	0	45	4556.3	225315	0.508	0	6	362.215	17912
5 167_LP	LP	pSCAMP:PT11-mClov3_21	PT11 WT	R1	35	603.26	7.014	0	49	4231.27	209242	0.5137	0	12	309.901	15325
5 167_LP	LP	pSCAMP:PT11-mClov3_21	PT11 WT	R1	36	511.25	5.9476	0	40	3040.69	150366	0.5021	0	19	256.697	12694
5 167_LP	LP	pSCAMP:PT11-mClov3_21	PT11 WT	R1	37	827.581	6.2954	0	29	5209.95	257639	0.4925	0	5	407.613	20157
5 167_LP	LP	pSCAMP:PT11-mClov3_21	PT11 WT	R1	38	548.195	6.7941	0	32	3724.47	184180	0.5476	0	6	300.194	14845
5 167_LP	LP	pSCAMP:PT11-mClov3_21	PT11 WT	R1	39	996.151	4.751	0	42	4732.71	234039	0.3901	0	9	388.604	19217
5 167_LP	LP	pSCAMP:PT11-mClov3_21	PT11 WT	R1	40	957.689	7.2085	0	39	6903.45	341385	0.5595	0	9	535.82	26497
5 167_LP	LP	pSCAMP:PT11-mClov3_21	PT11 WT	R1	41	719.819	12.3627	0	57	8898.93	440064	1.0524	0	18	757.512	37460
5 167_LP	LP	pSCAMP:PT11-mClov3_21	PT11 WT	R1	42	693.004	7.4277	0	39	5147.4	254546	0.6254	0	7	433.436	21434
5 167_LP	LP	pSCAMP:PT11-mClov3_21	PT11 WT	R1	43	1306.27	7.4315	0	44	9707.52	480050	0.7144	0	10	933.261	46151
5 167_LP	LP	pSCAMP:PT11-mClov3_21	PT11 WT	R1	44	1591.14	6.4217	0	41	10217.8	505285	0.5985	0	9	952.31	47093
5 167_LP	LP	pSCAMP:PT11-mClov3_21	PT11 WT	R1	45	1011.96	5.2735	0	28	5336.64	263904	0.4927	0	9	498.591	24656
5 167_LP	LP	pSCAMP:PT11-mClov3_21	PT11 WT	R1	46	871.382	6.6236	0	27	5771.69	285418	0.5811	0	17	506.356	25040
5 167_LP	LP	pSCAMP:PT11-mClov3_21	PT11 WT	R1	47	963.553	4.8006	0	35	4625.68	228746	0.563	0	9	542.493	26827
5 167_LP	LP	pSCAMP:PT11-mClov3_21	PT11 WT	R1	48	554.586	8.7612	0	40	4858.84	240276	0.6622	0	7	367.27	18162
5 167_LP	LP	pSCAMP:PT11-mClov3_21	PT11 WT	R1	49	733.913	5.1568	0	43	3784.63	187155	0.4915	0	8	360.718	17838
5 167_LP	LP	pSCAMP:PT11-mClov3_21	PT11 WT	R1	50	682.752	10.1448	0	70	6926.38	342519	0.802	0	12	547.568	27078
5 167_LP	LP	pSCAMP:PT11-mClov3_21	PT11 WT	R1	51	1164.07	10.4171	0	52	12126.2	599658	0.8662	0	8	1008.26	49860
5 167_LP	LP	pSCAMP:PT11-mClov3_21	PT11 WT	R1	52	812.759	8.8687	0	38	7208.09	356450	0.7501	0	8	609.65	30148
5 167_LP	LP	pSCAMP:PT11-mClov3_21	PT11 WT	R1	53	712.175	8.4012	0	38	5983.09	295872	0.6908	0	7	491.978	24329
5 167_LP	LP	pSCAMP:PT11-mClov3_21	PT11 WT	R1	54	983.087	5.3406	0	33	5250.23	259631	0.4848	0	5	476.59	23568
5 167_LP	LP	pSCAMP:PT11-mClov3_21	PT11 WT	R1	55	999.649	5.8633	0	34	5861.26	289847	0.5308	0	10	530.623	26240
5 167_LP	LP	pSCAMP:PT11-mClov3_21	PT11 WT	R1	56	621.358	6.6433	0	34	4127.86	204128	0.5385	0	6	334.612	16547
5 167_LP	LP	pSCAMP:PT11-mClov3_21	PT11 WT	R1	57	743.883	15.4545	0	89	11496.4	568511	1.2381	0	16	920.986	45544
5 167_LP	LP	pSCAMP:PT11-mClov3_21	PT11 WT	R1	58	980.742	9.5564	0	54	9372.4	463478	0.8662	0	13	849.481	42008
5 167_LP	LP	pSCAMP:PT11-mClov3_21	PT11 WT	R1	59	765.156	10.7768	0	65	8245.94	407773	0.8956	0	10	685.3	33889
5 167_LP	LP	pSCAMP:PT11-mClov3_21	PT11 WT	R1	60	1146.32	11.1977	0	52	12836.1	634763	1.0596	0	22	1214.59	60063
5 167_LP	LP	pSCAMP:PT11-mClov3_21	PT11 WT	R1	61	1009.01	11.7932	0	52	11899.5	588446	1.0018	0	16	1010.83	49987
5 167_LP	LP	pSCAMP:PT11-mClov3_21	PT11 WT	R1	62	623.663	8.8251	0	39	5503.91	272176	0.7262	0	8	452.89	22396
5 167_LP	LP	pSCAMP:PT11-mClov3_21	PT11 WT	R1	63	880.704	4.9912	0	27	4395.75	217376	0.5617	0	23	494.709	24464
5 167_LP	LP	pSCAMP:PT11-mClov3_21	PT11 WT	R1	64	467.449	4.927	0	25	2303.11	113892	0.4615	0	5	215.707	10667
5 167_LP	LP	pSCAMP:PT11-mClov3_21	PT11 WT	R2	65	854.133	3.0952	0	25	2643.67	130733	0.3016	0	7	257.647	12741
5 167_LP	LP	pSCAMP:PT11-mClov3_21	PT11 WT	R2	66	671.751	4.6418	0	42	3118.16	154197	0.4632	0	11	311.175	15388
5 167_LP	LP	pSCAMP:PT11-mClov3_21	PT11 WT	R2	67	749.606	4.5357	0	39	3400.01	168135	0.3674	0	7	275.442	13621
5 167_LP	LP	pSCAMP:PT11-mClov3_21	PT11 WT	R2	68	788.067	5.7938	0	44	4565.94	225792	0.5258	0	7	414.387	20492
5 167_LP	LP	pSCAMP:PT11-mClov3_21	PT11 WT	R2	69	1221.48	5.8824	0	41	7185.28	355322	0.5312	0	8	648.9	32089
5 167_LP	LP	pSCAMP:PT11-mClov3_21	PT11 WT	R2	70	978.032	6.3775	0	40	6237.38	308447	0.5203	0	18	508.864	25164
5 167_LP	LP	pSCAMP:PT11-mClov3_21	PT11 WT	R2	71	918.337	4.6597	0	36	4279.18	211611	0.3916	0	9	359.626	17784
5 167_LP	LP	pSCAMP:PT11-mClov3_21	PT11 WT	R2	72	795.59	4.6585	0	31	3706.25	183279	0.3845	0	6	305.917	15128
5 167_LP	LP	pSCAMP:PT11-mClov3_21	PT11 WT	R2	73	1195.58	4.0027	0	30	4785.55	236652	0.4322	0	7	516.75	25554
5 167_LP	LP	pSCAMP:PT11-mClov3_21	PT11 WT	R2	74	727.725	3.2992	0	26	2400.91	118728	0.3051	0	5	222.016	10979
5 167_LP	LP	pSCAMP:PT11-mClov3_21	PT11 WT	R2	75	1081.65	7.2876	0	65	7882.64	389807	0.5934	0	12	641.883	31742
5 167_LP	LP	pSCAMP:PT11-mClov3_21	PT11 WT	R2	76	747.664	4.514	0	47	3374.95	166896	0.3922	0	6	293.197	14499
5 167_LP	LP	pSCAMP:PT11-mClov3_21	PT11 WT	R2	77	558.792	5.9459	0	33	3322.54	164304	0.4842	0	5	270.549	13379
5 167_LP	LP	pSCAMP:PT11-mClov3_21	PT11 WT	R2	78	688.697	5.533	0	25	3810.57	188438	0.5168	0	8	355.946	17602
5 167_LP	LP	pSCAMP:PT11-mClov3_21	PT11 WT	R2	79	1011.82	3.7976	0	31	3842.5	190017	0.3516	0	7	355.764	17593
5 167_LP	LP	pSCAMP:PT11-mClov3_21	PT11 WT	R2	80	1268.14	3.908	0	28	4955.92	245077	0.3578	0	9	453.719	22437
5 167_LP	LP	pSCAMP:PT11-mClov3_21	PT11 WT	R2	81	861.19	4.1871	0	26	3605.93	178318	0.4183	0	6	360.273	17816
5 167_LP	LP	pSCAMP:PT11-mClov3_21	PT11 WT	R2	82	851.119	4.2978	0	23	3657.92	180889	0.3718	0	5	316.432	15648
5 167_LP	LP	pSCAMP:PT11-mClov3_21	PT11 WT	R2	83	834.072	5.9492	0	34	4962.07	245381	0.4697	0	7	391.759	19373
5 167_LP	LP	pSCAMP:PT11-mClov3_21	PT11 WT	R2	84	739.778	5.0554	0	23	3739.88	184942	0.4839	0	14	357.968	17702
5 167_LP	LP	pSCAMP:PT11-mClov3_21	PT11 WT	R2	85	874.456	6.3962	0	42	5593.23	276593	0.5816	0	10	508.601	25151
5 167_LP	LP	pSCAMP:PT11-mClov3_21	PT11 WT	R2	86	829.644	5.8099	0	34	4820.13	238362	0.4755	0	6	394.489	19508
5 167_LP	LP	pSCAMP:PT11-mClov3_21	PT11 WT	R2	87	593.796	3.8486	0	24	2285.28	113010	0.4215	0	10	250.307	12378
5 167_LP	LP	pSCAMP:PT11-mClov3_21	PT11 WT	R2	88	577.153	4.1244	0	37	2380.42	117715	0.4797	0	11	276.858	13691
5 167_LP	LP	pSCAMP:PT11-mClov3_21	PT11 WT	R2	89	439.563	6.9905	0	39	3072.76	151952	0.6093	0	7	267.839	13245
5 167_LP	LP	pSCAMP:PT11-mClov3_21	PT11 WT	R2	90	854.213	2.6725	0	16	2282.87	112891	0.2372	0	5	202.623	10020
5 167_LP	LP	pSCAMP:PT11-mClov3_21	PT11 WT	R2	91	690.881	5.6481	0	30	3902.2	192969	0.42	0	6	290.164	14349
5 167_LP	LP	pSCAMP:PT11-mClov3_21	PT11 WT	R2	92	774.458	3.7899	0	18	2935.11	145145	0.318	0	5	246.242	12177
5 167_LP	LP	pSCAMP:PT11-mClov3_21	PT11 WT	R2	93	653.875	2.8767	0	23	1881	93018	0.2639	0	4	172.553	8533
5 167_LP	LP	pSCAMP:PT11-mClov3_21	PT11 WT	R2	94	903.433	6.226	0	38	5624.76	278152	0.5917	0	8	534.566	26435
5 167_LP	LP	pSCAMP:PT11-mClov3_21	PT11 WT	R2	95	792.577	5.0315	0	29	3987.82	197203	0.5131	0	10	406.662	20110
5 167_LP	LP	pSCAMP:PT11-mClov3_21	PT11 WT	R2	96	794.7	5.8091	0	25	4616.48	228291	0.5842	0	9	464.295	22960
5 167_LP	LP	pSCAMP:PT11-mClov3_21	PT11 WT	R2	97	645.786	7.2042	0	33	4652.35	230065	0.8774	0	15	566.597	28019
5 167_LP	LP	pSCAMP:PT11-mClov3_21	PT11 WT	R2	98	1032.37	9.8888	0	48	10208.8	504841	0.8774	0	8	905.82	44794
5 167_LP	LP	pSCAMP:PT11-mClov3_21	PT11 WT	R2	99	950.692	6.4219	0	28	6105.29	301915	0.5502	0	7	523.039	25865
5 167_LP	LP	pSCAMP:PT11-mClov3_21	PT11 WT	R2	100	1023.13	10.6938	0	37	10941.2	541055	0.8494	0	15	869.056	42976
5 167_LP	LP	pSCAMP:PT11-mClov3_21	PT11 WT	R2	101	765.156	9.9384	0	49	7604.4	376048	0.7874	0	10	602.511	29795
5 167_LP	LP	pSCAMP:PT11-mClov3_21	PT11 WT	R2	102	1198.39	4.815	0	39	5770.2	285344	0.5022	0	18	601.844	29762
5 167_LP	LP	pSCAMP:PT11-mClov3_21	PT11 WT	R2	103	1026.99	10.8508	0	48	11143.7	551070	1.0128	0	11	1040.15	51437
5 167_LP	LP	pSCAMP:PT11-mClov3_21	PT11 WT	R2	104	986.343	8.5402	0	42	8423.53	416555	0.9704	0	16	957.123	47331
5 167_LP	LP	pSCAMP:PT11-mClov3_21	PT11 WT	R2	105	1373.75	11.7667	0	44	16164.6	799359	1.0479	0	15	1439.54	71187
5 167_LP	LP	pSCAMP:PT11-mClov3_21	PT11 WT	R2	106	854.294	3.3034	0	19	2822.05	139554	0.4354	0	7	371.962	18394
5 167_LP	LP	pSCAMP:PT11-mClov3_21	PT11 WT	R3	107	949.236	2.5239	0	19	2395.81	118476	0.2743	0	9	260.377	12876
5 167_LP	LP	pSCAMP:PT11-mClov3_21	PT11 WT	R3	108	1162.35	2.3986	0	25	2788.01	137871	0.2503	0	7	290.912	14386
5 167_LP	LP	pSCAMP:PT11-mClov3_21	PT11 WT	R3	109	1114.65	1.9053	0	17	2123.74	105022	0.1988	0	4	221.591	10958
5 167_LP	LP	pSCAMP:PT11-mClov3_21	PT11 WT	R3	110	658.789	3.47	0	27	2286	113046	0.2918	0	6	192.229	9506
5 167_LP	LP	pSCAMP:PT11-mClov3_21	PT11 WT	R3	111	1027.43	6.5709	0	41	6751.14	333853	0.5387	0	9	553.433	27368
5 167_LP	LP	pSCAMP:PT11-mClov3_21	PT11 WT	R3	112	873.222	2.996	0	26	2616.19	129374	0.2792	0	23	243.775	12055
5 167_LP	LP	pSCAMP:PT11-mClov3_21	PT11 WT	R3	113	974.19	2.0949	0	19	2040.87	100924	0.1973	0	4	192.25	9507
5 167_LP	LP	pSCAMP:PT11-mClov3_21	PT11 WT	R3	114	886.326	5.3162	0	39	4711.9	233010	0.416	0	6	368.746	18235
5 167_LP	LP	pSCAMP:PT11-mClov3_21	PT11 WT	R3	115	1146.95	6.1452	0	39	7048.26	348546	0.5023	0	16	576.081	28488
5 167_LP	LP	pSCAMP:PT11-mClov3_21	PT11 WT	R3	116	680.265	10.0883	0	65	6862.7	339370	0.8607	0	12	585.485	28953
5 167_LP	LP	pSCAMP:PT11-mClov3_21	PT11 WT	R3	117	1528.63	7.8033	0	47	11928.5	589878	0.6931	0	17	1059.53	52395
5 167_LP	LP	pSCAMP:PT11-mClov3_21	PT11 WT	R3	118	582.714	4.3808	0	25	2552.75	126237	0.4312	0	8	251.257	12425
5 167_LP	LP	pSCAMP:PT11-mClov3_21	PT11 WT	R3	119	1025.47	4.1965	0	28	4303.4	212809	0.402	0	6	412.223	20385
5 167_LP	LP	pSCAMP:PT11-mClov3_21	PT11 WT	R3	120	941.956	3.4297	0	26	3230.65	159760	0.3102	0	10	292.227	14451
5 167_LP	LP	pSCAMP:PT11-mClov3_21	PT11 WT	R3	121	819.634	5.3941	0	32	4421.17	218633	0.4588	0	8	376.087	18598
5 167_LP	LP	pSCAMP:PT11-mClov3_21	PT11 WT	R3	122	626.05	6.5532	0	29	4102.6	202879	0.5107	0	6	319.749	15812
5 167_LP	LP	pSCAMP:PT11-mClov3_21	PT11 WT	R3	123	760.93	7.2808	0	47	5540.17	273969	0.5613	0	21	427.127	21122
5 167_LP	LP	pSCAMP:PT11-mClov3_21	PT11 WT	R3	124	611.935	10.6914	0	49	6542.43	323532	0.837	0	11	512.2	25329
5 167_LP	LP	pSCAMP:PT11-mClov3_21	PT11 WT	R3	125	482.596	5.5188	0	22	2663.35	131706	0.4961	0	9	239.427	11840
5 167_LP	LP	pSCAMP:PT11-mClov3_21	PT11 WT	R3	126	762.426	5.5928	0	38	4264.07	210864	0.5326	0	10	406.076	20081
5 167_LP	LP	pSCAMP:PT11-mClov3_21	PT11 WT	R3	127	1309.99	9.7074	0	53	12716.7	628857	0.8221	0	14	1076.92	53255
5 167_LP	LP	pSCAMP:PT11-mClov3_21	PT11 WT	R3	128	901.593	5.5409	0	28	4995.66	247042	0.493	0	8	444.498	21981
5 167_LP	LP	pSCAMP:PT11-mClov3_21	PT11 WT	R3	129	864.082	3.9902	0	30	3447.89	170503	0.4019	0	8	347.25	17172
5 167_LP	LP	pSCAMP:PT11-mClov3_21	PT11 WT	R3	130	577.679	4.8267	0	33	2788.26	137883	0.5044	0	6	291.397	14410
6 167_HP	HP	pSCAMP:PT11-mClov3_7	PT11 WT	R1	1	809.867	6.6161	0	46	5358.2	268417	0.4441	0	6	359.699	18019
6 167_HP	HP	pSCAMP:PT11-mClov3_7	PT11 WT	R1	2	937.685	7.5431	0	54	7073.03	354321	0.5291	0	7	496.121	24853
6 167_HP	HP	pSCAMP:PT11-mClov3_7	PT11 WT	R1	3	663.324	4.7559	0	31	3154.71	158034	0.3445	0	7	228.507	11447
6 167_HP	HP	pSCAMP:PT11-mClov3_7	PT11 WT	R1	4	424.077	5.3088	0	38	2251.36	112781	0.3613	0	7	153.23	7676
6 167_HP	HP	pSCAMP:PT11-mClov3_7	PT11 WT	R1	5	604.675	2.6506	0	28	1602.75	80289	0.1953	0	3	118.116	5917
6 167_HP	HP	pSCAMP:PT11-mClov3_7	PT11 WT	R1	6	407.908	3.0461	0	22	1242.53	62244	0.2275	0	4	92.8043	4649
6 167_HP	HP	pSCAMP:PT11-mClov3_7	PT11 WT	R1	7	809.188	1.8393	0	18	1488.32	74557	0.1404	0	4	113.625	5692
6 167_HP	HP	pSCAMP:PT11-mClov3_7	PT11 WT	R1	8	712.671	5.3675	0	39	3825.24	191624	0.3705	0	6	264.08	13229
6 167_HP	HP	pSCAMP:PT11-mClov3_7	PT11 WT	R1	9	593.756	2.9807	0	25	1769.83	88659	0.2303	0	5	136.741	6850
6 167_HP	HP	pSCAMP:PT11-mClov3_7	PT11 WT	R1	10	442.942	2.8643	0	26	1268.74	63557	0.1964	0	5	86.9754	4357
6 167_HP	HP	pSCAMP:PT11-mClov3_7	PT11 WT	R1	11	854.642	7.2719	0	40	6214.85	311331	0.527	0	8	450.387	22562
6 167_HP	HP	pSCAMP:PT11-mClov3_7	PT11 WT	R1	12	898.599	3.1764	0	37	2854.28	142984	0.2308	0	7	207.367	10388
6 167_HP	HP	pSCAMP:PT11-mClov3_7	PT11 WT	R1	13	604.116	3.4445	0	26	2080.88	104241	0.316	0	8	190.879	9562
6 167_HP	HP	pSCAMP:PT11-mClov3_7	PT11 WT	R1	14	537.103	3.9712	0	33	2132.94	106849	0.3147	0	18	169	8466
6 167_HP	HP	pSCAMP:PT11-mClov3_7	PT11 WT	R1	15	622.262	2.8557	0	23	1777	89018	0.2451	0	5	152.491	7639
6 167_HP	HP	pSCAMP:PT11-mClov3_7	PT11 WT	R1	16	634.998	4.2914	0	33	2725	136508	0.342	0	6	217.189	10880
6 167_HP	HP	pSCAMP:PT11-mClov3_7	PT11 WT	R1	17	622.861	5.4207	0	41	3376.37	169138	0.3627	0	7	225.892	11316
6 167_HP	HP	pSCAMP:PT11-mClov3_7	PT11 WT	R1	18	390.501	4.709	0	30	1838.88	92118	0.3518	0	5	137.36	6881
6 167_HP	HP	pSCAMP:PT11-mClov3_7	PT11 WT	R1	19	461.347	5.1358	0	47	2369.37	118693	0.3759	0	6	173.412	8687
6 167_HP	HP	pSCAMP:PT11-mClov3_7	PT11 WT	R1	20	420.245	10.3671	0	67	4356.73	218249	0.724	0	13	304.264	15242
6 167_HP	HP	pSCAMP:PT11-mClov3_7	PT11 WT	R1	21	412.1	11.2665	0	64	4642.91	232585	0.7653	0	11	315.383	15799
6 167_HP	HP	pSCAMP:PT11-mClov3_7	PT11 WT	R1	22	471.348	7.3242	0	45	3452.22	172938	0.6403	0	10	301.809	15119
6 167_HP	HP	pSCAMP:PT11-mClov3_7	PT11 WT	R1	23	692.01	9.234	0	66	6390.04	320107	0.6371	0	8	440.846	22084
6 167_HP	HP	pSCAMP:PT11-mClov3_7	PT11 WT	R1	24	593.636	5.3367	0	31	3168.06	158703	0.3726	0	7	221.201	11081
6 167_HP	HP	pSCAMP:PT11-mClov3_7	PT11 WT	R1	25	258.67	6.0361	0	59	1561.36	78216	0.4701	0	5	121.61	6092
6 167_HP	HP	pSCAMP:PT11-mClov3_7	PT11 WT	R1	26	1081.99	6.3414	0	60	6861.33	343716	0.5056	0	10	547.005	27402
6 167_HP	HP	pSCAMP:PT11-mClov3_7	PT11 WT	R1	27	963.975	9.489	0	66	9147.14	458223	0.6428	0	9	619.607	31039
6 167_HP	HP	pSCAMP:PT11-mClov3_7	PT11 WT	R1	28	613.658	8.628	0	53	5294.66	265234	0.631	0	8	387.227	19398
6 167_HP	HP	pSCAMP:PT11-mClov3_7	PT11 WT	R1	29	520.395	9.511	0	63	4949.49	247943	0.6399	0	7	333.01	16682
6 167_HP	HP	pSCAMP:PT11-mClov3_7	PT11 WT	R1	30	489.813	9.2303	0	67	4521.1	226483	0.6863	0	10	336.164	16840
6 167_HP	HP	pSCAMP:PT11-mClov3_7	PT11 WT	R1	31	438.61	13.5571	0	79	5946.26	297876	0.9707	0	9	425.774	21329
6 167_HP	HP	pSCAMP:PT11-mClov3_7	PT11 WT	R1	32	732.693	14.5184	0	80	10637.5	532882	0.9961	0	12	729.818	36560
6 167_HP	HP	pSCAMP:PT11-mClov3_7	PT11 WT	R1	33	839.531	12.5656	0	67	10549.2	528457	0.8855	0	12	743.433	37242
6 167_HP	HP	pSCAMP:PT11-mClov3_7	PT11 WT	R1	34	926.466	14.5633	0	70	13492.4	675898	0.9613	0	11	890.634	44616
6 167_HP	HP	pSCAMP:PT11-mClov3_7	PT11 WT	R1	35	681.55	11.1145	0	70	7575.06	379470	0.8041	0	15	548.023	27453
6 167_HP	HP	pSCAMP:PT11-mClov3_7	PT11 WT	R1	36	370.119	9.5523	0	64	3535.49	177109	0.7065	0	8	261.485	13099
6 167_HP	HP	pSCAMP:PT11-mClov3_7	PT11 WT	R1	37	554.81	9.6957	0	60	5379.26	269472	0.6565	0	21	364.231	18246
6 167_HP	HP	pSCAMP:PT11-mClov3_7	PT11 WT	R1	38	593.556	10.811	0	72	6416.91	321453	0.7243	0	23	429.886	21535
6 167_HP	HP	pSCAMP:PT11-mClov3_7	PT11 WT	R1	39	427.091	5.6554	0	51	2415.37	120997	0.4049	0	12	172.913	8662
6 167_HP	HP	pSCAMP:PT11-mClov3_7	PT11 WT	R1	40	913.471	8.1934	0	53	7484.43	374930	0.5494	0	7	501.89	25142
6 167_HP	HP	pSCAMP:PT11-mClov3_7	PT11 WT	R1	41	1238.97	9.7695	0	62	12104.2	606356	0.7157	0	10	886.781	44423
6 167_HP	HP	pSCAMP:PT11-mClov3_7	PT11 WT	R1	42	848.634	9.3965	0	71	7974.18	399464	0.6657	0	10	564.911	28299
6 167_HP	HP	pSCAMP:PT11-mClov3_7	PT11 WT	R1	43	746.467	6.3785	0	76	4761.35	238518	0.5576	0	9	416.232	20851
6 167_HP	HP	pSCAMP:PT11-mClov3_7	PT11 WT	R1	44	832.624	12.0432	0	109	10027.4	502320	0.8422	0	22	701.272	35130
6 167_HP	HP	pSCAMP:PT11-mClov3_7	PT11 WT	R1	45	963.596	8.7076	0	68	8390.58	420323	0.7072	0	19	681.49	34139
6 167_HP	HP	pSCAMP:PT11-mClov3_7	PT11 WT	R1	46	1980.65	8.3106	0	62	16460.3	824575	0.5796	0	8	1147.95	57506
6 167_HP	HP	pSCAMP:PT11-mClov3_7	PT11 WT	R1	47	1133.67	15.3539	0	76	17406.3	871962	1.0106	0	10	1145.71	57394
6 167_HP	HP	pSCAMP:PT11-mClov3_7	PT11 WT	R1	48	735.707	12.2969	0	77	9046.93	453203	0.9137	0	12	672.227	33675
6 167_HP	HP	pSCAMP:PT11-mClov3_7	PT11 WT	R1	49	1055.46	7.9124	0	58	8351.21	418351	0.5144	0	23	542.972	27200
6 167_HP	HP	pSCAMP:PT11-mClov3_7	PT11 WT	R1	50	879.455	9.2023	0	53	8093.04	405418	0.6391	0	10	562.076	28157
6 167_HP	HP	pSCAMP:PT11-mClov3_7	PT11 WT	R2	51	567.027	7.8015	0	44	4423.69	221603	0.9419	0	9	534.089	26755
6 167_HP	HP	pSCAMP:PT11-mClov3_7	PT11 WT	R2	52	601.561	5.8129	0	36	3496.8	175171	0.7497	0	9	450.986	22592
6 167_HP	HP	pSCAMP:PT11-mClov3_7	PT11 WT	R2	53	716.903	4.844	0	28	3472.65	173961	0.6826	0	9	489.374	24515
6 167_HP	HP	pSCAMP:PT11-mClov3_7	PT11 WT	R2	54	1015.68	5.0567	0	28	5135.98	257285	0.5982	0	11	607.55	30435
6 167_HP	HP	pSCAMP:PT11-mClov3_7	PT11 WT	R2	55	582.078	4.5572	0	27	2652.62	132882	0.7494	0	9	436.194	21851
6 167_HP	HP	pSCAMP:PT11-mClov3_7	PT11 WT	R2	56	480.131	2.0165	0	22	968.187	48501	0.408	0	6	195.909	9814
6 167_HP	HP	pSCAMP:PT11-mClov3_7	PT11 WT	R2	57	1027.59	2.3527	0	19	2417.66	121112	0.4646	0	7	477.396	23915
6 167_HP	HP	pSCAMP:PT11-mClov3_7	PT11 WT	R2	58	1146.61	5.2395	0	38	6007.71	300954	0.719	0	8	824.399	41298
6 167_HP	HP	pSCAMP:PT11-mClov3_7	PT11 WT	R2	59	498.037	6.9492	0	34	3460.95	173375	0.7996	0	8	398.226	19949
6 167_HP	HP	pSCAMP:PT11-mClov3_7	PT11 WT	R2	60	516.003	6.3445	0	30	3273.8	164000	0.6919	0	17	357.044	17886
6 167_HP	HP	pSCAMP:PT11-mClov3_7	PT11 WT	R2	61	579.742	4.8782	0	22	2828.11	141673	0.6107	0	13	354.05	17736
6 167_HP	HP	pSCAMP:PT11-mClov3_7	PT11 WT	R2	62	949.123	5.2383	0	32	4971.83	249062	0.8012	0	10	760.44	38094
6 167_HP	HP	pSCAMP:PT11-mClov3_7	PT11 WT	R2	63	481.069	9.5238	0	68	4581.59	229513	1.0637	0	10	511.691	25633
6 167_HP	HP	pSCAMP:PT11-mClov3_7	PT11 WT	R2	64	819.069	4.3934	0	24	3598.53	180267	0.6235	0	8	510.673	25582
6 167_HP	HP	pSCAMP:PT11-mClov3_7	PT11 WT	R2	65	898.459	7.7263	0	40	6941.74	347744	0.7606	0	11	683.326	34231
6 167_HP	HP	pSCAMP:PT11-mClov3_7	PT11 WT	R2	66	464.94	6.7228	0	40	3125.68	156580	0.6292	0	8	292.546	14655
6 167_HP	HP	pSCAMP:PT11-mClov3_7	PT11 WT	R2	67	462.764	13.3255	0	42	6166.55	308911	1.3974	0	11	646.656	32394
6 167_HP	HP	pSCAMP:PT11-mClov3_7	PT11 WT	R2	68	782.559	7.9984	0	38	6259.19	313552	0.8267	0	9	646.915	32407
6 167_HP	HP	pSCAMP:PT11-mClov3_7	PT11 WT	R2	69	643.043	7.4494	0	42	4790.25	239966	0.7948	0	18	511.072	25602
6 167_HP	HP	pSCAMP:PT11-mClov3_7	PT11 WT	R2	70	821.824	7.771	0	36	6386.39	319924	0.864	0	14	710.076	35571
6 167_HP	HP	pSCAMP:PT11-mClov3_7	PT11 WT	R2	71	917.902	7.919	0	39	7268.9	364133	1.0182	0	8	934.591	46818
6 167_HP	HP	pSCAMP:PT11-mClov3_7	PT11 WT	R2	72	630.087	8.1393	0	41	5128.45	256908	1.1458	0	20	721.953	36166
6 167_HP	HP	pSCAMP:PT11-mClov3_7	PT11 WT	R2	73	665.68	6.656	0	35	4430.77	221958	0.7781	0	16	517.979	25948
6 167_HP	HP	pSCAMP:PT11-mClov3_7	PT11 WT	R2	74	834.48	5.5837	0	30	4659.5	233416	0.8456	0	17	705.604	35347
6 167_HP	HP	pSCAMP:PT11-mClov3_7	PT11 WT	R2	75	794.157	7.4905	0	48	5948.64	297995	1.0077	0	11	800.245	40088
6 167_HP	HP	pSCAMP:PT11-mClov3_7	PT11 WT	R2	76	753.973	4.2607	0	34	3212.46	160927	0.6054	0	10	456.436	22865
6 167_HP	HP	pSCAMP:PT11-mClov3_7	PT11 WT	R2	77	680.891	20.9795	0	88	14284.8	715590	1.9323	0	29	1315.71	65910
6 167_HP	HP	pSCAMP:PT11-mClov3_7	PT11 WT	R2	78	1041.91	16.4276	0	67	17116.1	857424	1.4213	0	19	1480.86	74183
6 167_HP	HP	pSCAMP:PT11-mClov3_7	PT11 WT	R2	79	428.649	12.9497	0	60	5550.85	278068	1.3995	0	12	599.884	30051
6 167_HP	HP	pSCAMP:PT11-mClov3_7	PT11 WT	R2	80	397.927	14.6177	0	59	5816.79	291390	1.3265	0	12	527.861	26443
6 167_HP	HP	pSCAMP:PT11-mClov3_7	PT11 WT	R2	81	1192.28	23.8853	0	126	28478	1426596	2.1978	0	20	2620.44	131270
6 167_HP	HP	pSCAMP:PT11-mClov3_7	PT11 WT	R2	82	996.274	8.9273	0	43	8894.04	445544	0.8093	0	6	806.314	40392
6 167_HP	HP	pSCAMP:PT11-mClov3_7	PT11 WT	R2	83	601.761	19.5118	0	110	11741.4	588183	1.6859	0	15	1014.48	50820
6 167_HP	HP	pSCAMP:PT11-mClov3_7	PT11 WT	R2	84	472.805	16.3957	0	56	7751.98	388333	1.3783	0	9	651.666	32645
6 167_HP	HP	pSCAMP:PT11-mClov3_7	PT11 WT	R2	85	449.409	7.871	0	29	3537.3	177200	0.6296	0	8	282.944	14174
6 167_HP	HP	pSCAMP:PT11-mClov3_7	PT11 WT	R2	86	573.594	10.4745	0	51	6008.09	300973	0.9014	0	22	517.061	25902
6 167_HP	HP	pSCAMP:PT11-mClov3_22	PT11 WT	R1	1	792.941	4.4643	0	31	3539.96	175056	0.6453	0	22	511.715	25305
6 167_HP	HP	pSCAMP:PT11-mClov3_22	PT11 WT	R1	2	490.098	2.8269	0	15	1385.46	68513	0.3614	0	7	177.124	8759
6 167_HP	HP	pSCAMP:PT11-mClov3_22	PT11 WT	R1	3	393.154	2.6434	0	15	1039.26	51393	0.4675	0	7	183.797	9089
6 167_HP	HP	pSCAMP:PT11-mClov3_22	PT11 WT	R2	4	622.187	1.0322	0	16	642.247	31760	0.186	0	19	115.75	5724
6 167_HP	HP	pSCAMP:PT11-mClov3_22	PT11 WT	R2	5	686.675	1.5021	0	15	1031.46	51007	0.1912	0	6	131.301	6493
6 167_HP	HP	pSCAMP:PT11-mClov3_22	PT11 WT	R2	6	1240.84	1.0418	0	10	1292.64	63923	0.3103	0	8	385.005	19039
6 167_HP	HP	pSCAMP:PT11-mClov3_22	PT11 WT	R2	7	961.956	0.9502	0	9	914.09	45203	0.2427	0	10	233.421	11543
6 167_HP	HP	pSCAMP:PT11-mClov3_22	PT11 WT	R3	8	678.991	2.9594	0	23	2009.43	99369	0.5677	0	20	385.49	19063
6 167_HP	HP	pSCAMP:PT11-mClov3_22	PT11 WT	R3	9	430.544	2.6677	0	21	1148.54	56797	0.4281	0	9	184.323	9115
6 167_HP	HP	pSCAMP:PT11-mClov3_22	PT11 WT	R3	10	624.836	3.2406	0	21	2024.86	100132	0.5376	0	6	335.906	16611
6 167_HP	HP	pSCAMP:PT11-mClov3_22	PT11 WT	R3	11	287.05	3.3078	0	20	949.499	46954	0.4917	0	11	141.149	6980
6 167_HP	HP	pSCAMP:PT11-mClov3_22	PT11 WT	R3	12	852.919	3.148	0	22	2684.98	132776	0.4764	0	18	406.359	20095
6 167_HP	HP	pSCAMP:PT11-mClov3_22	PT11 WT	R3	13	637.515	1.0539	0	13	671.872	33225	0.1541	0	5	98.2177	4857
6 167_HP	HP	pSCAMP:PT11-mClov3_22	PT11 WT	R3	14	97.4695	2.5353	0	22	247.112	12220	0.3473	0	4	33.8515	1674
6 167_HP	HP	pSCAMP:PT11-mClov3_22	PT11 WT	R3	15	481.807	3.7936	0	23	1827.8	90387	0.542	0	7	261.125	12913
6 167_HP	HP	pSCAMP:PT11-mClov3_22	PT11 WT	R3	16	682.873	4.217	0	25	2879.68	142404	0.5977	0	7	408.179	20185
6 167_HP	HP	pSCAMP:PT11-mClov3_22	PT11 WT	R3	17	628.153	2.4755	0	16	1555.02	76898	0.3929	0	19	246.828	12206
6 167_HP	HP	pSCAMP:PT11-mClov3_22	PT11 WT	R3	18	1003.81	3.0706	0	19	3082.32	152425	0.54	0	17	542.088	26807
6 167_HP	HP	pSCAMP:PT11-mClov3_22	PT11 WT	R3	19	844.871	2.7856	0	17	2353.51	116384	0.3885	0	7	328.242	16232
6 167_HP	HP	pSCAMP:PT11-mClov3_22	PT11 WT	R3	20	712.235	3.2315	0	18	2301.58	113816	0.4739	0	23	337.544	16692
6 167_HP	HP	pSCAMP:PT11-mClov3_22	PT11 WT	R3	21	1081.89	2.6665	0	38	2884.82	142658	0.4824	0	8	521.927	25810
6 167_HP	HP	pSCAMP:PT11-mClov3_22	PT11 WT	R3	22	520.653	3.258	0	19	1696.29	83884	0.761	0	22	396.228	19594
6 167_HP	HP	pSCAMP:PT11-mClov3_22	PT11 WT	R3	23	856.155	2.2146	0	14	1896.03	93761	0.5878	0	12	503.283	24888
6 167_HP	HP	pSCAMP:PT11-mClov3_22	PT11 WT	R3	24	797.835	4.9913	0	32	3982.26	196928	0.6028	0	8	480.937	23783
6 167_HP	HP	pSCAMP:PT11-mClov3_22	PT11 WT	R3	25	653.086	1.3848	0	16	904.384	44723	0.3096	0	10	202.199	9999
6 167_HP	HP	pSCAMP:PT11-mClov3_22	PT11 WT	R3	26	362.033	1.9352	0	14	700.608	34646	0.375	0	5	135.77	6714
6 167_HP	HP	pSCAMP:PT11-mClov3_22	PT11 WT	R3	27	804.023	1.9189	0	17	1542.83	76295	0.332	0	6	266.929	13200
6 167_HP	HP	pSCAMP:PT11-mClov3_22	PT11 WT	R3	28	679.395	1.6835	0	14	1143.77	56561	0.3568	0	7	242.4	11987
6 167_HP	HP	pSCAMP:PT11-mClov3_22	PT11 WT	R3	29	936.638	2.3779	0	14	2227.2	110138	0.3599	0	11	337.119	16671
6 167_HP	HP	pSCAMP:PT11-mClov3_22	PT11 WT	R3	30	710.476	2.9278	0	15	2080.13	102865	0.4755	0	7	337.807	16705
6 167_HP	HP	pSCAMP:PT11-mClov3_22	PT11 WT	R3	31	549.186	3.0274	0	22	1662.62	82219	0.4368	0	6	239.892	11863
6 167_HP	HP	pSCAMP:PT11-mClov3_22	PT11 WT	R3	32	773.083	2.2675	0	16	1752.96	86686	0.3494	0	9	270.124	13358
6 167_HP	HP	pSCAMP:PT11-mClov3_22	PT11 WT	R3	33	663.905	3.141	0	17	2085.32	103122	0.4384	0	6	291.054	14393
6 167_HP	HP	pSCAMP:PT11-mClov3_22	PT11 WT	R3	34	588.477	1.9274	0	23	1134.23	56089	0.2579	0	6	151.786	7506
6 167_HP	HP	pSCAMP:PT11-mClov3_22	PT11 WT	R3	35	825.822	1.6044	0	15	1324.96	65521	0.2727	0	5	225.191	11136
6 167_HP	HP	pSCAMP:PT11-mClov3_22	PT11 WT	R3	36	862.868	2.4958	0	16	2153.51	106494	0.3857	0	10	332.832	16459
6 167_HP	HP	pSCAMP:PT11-mClov3_22	PT11 WT	R3	37	745.5	5.4602	0	27	4070.55	201294	0.6457	0	12	481.382	23805
6 167_HP	HP	pSCAMP:PT11-mClov3_22	PT11 WT	R3	38	482.939	4.5423	0	31	2193.65	108479	0.6051	0	9	292.227	14451
6 167_HP	HP	pSCAMP:PT11-mClov3_22	PT11 WT	R3	39	784.812	2.8286	0	19	2219.9	109777	0.8207	0	19	644.088	31851
6 167_HP	HP	pSCAMP:PT11-mClov3_22	PT11 WT	R3	40	635.776	6.2013	0	28	3942.66	194970	1.0045	0	19	638.648	31582
6 167_HP	HP	pSCAMP:PT11-mClov3_22	PT11 WT	R3	41	720.506	4.4	0	23	3170.25	156773	0.7629	0	19	549.692	27183
6 167_HP	HP	pSCAMP:PT11-mClov3_23	PT11 WT	R1	1	740.162	3.9498	0	45	2923.52	144572	0.4719	0	9	349.273	17272
6 167_HP	HP	pSCAMP:PT11-mClov3_23	PT11 WT	R1	2	722.063	2.0747	0	20	1498.1	74083	0.2224	0	5	160.562	7940
6 167_HP	HP	pSCAMP:PT11-mClov3_23	PT11 WT	R1	3	458.531	2.1828	0	20	1000.88	49495	0.3157	0	5	144.769	7159
6 167_HP	HP	pSCAMP:PT11-mClov3_23	PT11 WT	R1	4	563.989	2.6516	0	25	1495.49	73954	0.2877	0	5	162.261	8024
6 167_HP	HP	pSCAMP:PT11-mClov3_23	PT11 WT	R1	5	521.24	5.5055	0	33	2869.69	141910	0.6411	0	10	334.147	16524
6 167_HP	HP	pSCAMP:PT11-mClov3_23	PT11 WT	R1	6	685.462	3.906	0	23	2677.4	132401	0.4711	0	7	322.923	15969
6 167_HP	HP	pSCAMP:PT11-mClov3_23	PT11 WT	R2	7	774.013	2.3092	0	22	1787.35	88387	0.2254	0	5	174.495	8629
6 167_HP	HP	pSCAMP:PT11-mClov3_23	PT11 WT	R2	8	537.862	2.6579	0	23	1429.59	70695	0.2854	0	9	153.504	7591
6 167_HP	HP	pSCAMP:PT11-mClov3_23	PT11 WT	R2	9	550.602	3.5988	0	27	1981.52	97989	0.3175	0	6	174.798	8644
6 167_HP	HP	pSCAMP:PT11-mClov3_23	PT11 WT	R2	10	643.926	2.9129	0	21	1875.68	92755	0.2907	0	9	187.194	9257
6 167_HP	HP	pSCAMP:PT11-mClov3_23	PT11 WT	R2	11	472.505	1.3734	0	12	648.961	32092	0.1673	0	4	79.0676	3910
6 167_HP	HP	pSCAMP:PT11-mClov3_23	PT11 WT	R2	12	738.157	1.9728	0	16	1456.22	72243	0.1874	0	5	138.299	6861
6 167_HP	HP	pSCAMP:PT11-mClov3_23	PT11 WT	R2	13	524.49	2.6294	0	18	1379.08	68416	0.2819	0	5	147.833	7334
6 167_HP	HP	pSCAMP:PT11-mClov3_23	PT11 WT	R3	14	782.885	2.1949	0	22	1718.36	85248	0.2055	0	8	160.855	7980
6 167_HP	HP	pSCAMP:PT11-mClov3_23	PT11 WT	R3	15	553.194	3.295	0	27	1822.76	90427	0.3825	0	8	211.57	10496
6 167_HP	HP	pSCAMP:PT11-mClov3_23	PT11 WT	R3	16	947.368	4.2244	0	36	4002.03	198541	0.3773	0	10	357.488	17735
6 167_HP	HP	pSCAMP:PT11-mClov3_23	PT11 WT	R3	17	810.239	2.7642	0	22	2239.65	111109	0.2554	0	9	206.954	10267
6 167_HP	HP	pSCAMP:PT11-mClov3_23	PT11 WT	R3	18	609.09	1.6581	0	17	1009.96	50104	0.1851	0	5	112.759	5594
6 167_HP	HP	pSCAMP:PT11-mClov3_23	PT11 WT	R3	19	693.307	1.3251	0	13	918.685	45576	0.1375	0	18	95.3637	4731
6 167_HP	HP	pSCAMP:PT11-mClov3_23	PT11 WT	R3	20	437.008	1.4122	0	16	617.153	30617	0.2471	0	12	107.982	5357
6 167_HP	HP	pSCAMP:PT11-mClov3_23	PT11 WT	R3	21	955.27	1.2978	0	14	1239.71	61502	0.1815	0	5	173.392	8602
6 167_HP	HP	pSCAMP:PT11-mClov3_23	PT11 WT	R3	22	944.949	3.2284	0	24	3050.67	151344	0.4497	0	15	424.914	21080
6 167_HP	HP	pSCAMP:PT11-mClov3_23	PT11 WT	R3	23	594.96	3.044	0	18	1811.06	89847	0.5338	0	7	317.597	15756
6 167_HP	HP	pSCAMP:PT11-mClov3_23	PT11 WT	R3	24	832.956	1.6268	0	24	1355.09	67226	0.3205	0	9	267.002	13246

## Sheet: Fig.7d
Plant	Construct	PT11 genotype	Total	Ext. hyphae	Hyphopodia	Int. hyphae	Arbuscule	Vesicles	Spores
WT_1	na	WT	29	37	3	29	13	14	6
WT_2	na	WT	78	78	9	78	70	68	24
wt_3	na	WT	63	55	10	62	50	28	9
WT_4	na	WT	57	51	8	57	51	32	12
WT_5	na	WT	42	38	2	42	31	9	11
pt11_1	na	mutant	14	8	1	14	12	1	2
pt11_2	na	mutant	17	6	2	17	15	2	1
pt11_3	na	mutant	4	1	0	4	2	0	0
pt11_4	na	mutant	7	1	0	7	7	2	0
pt11_5	na	mutant	4	5	0	4	4	1	2
pSTR1:PT11-mClov3_1	pSTR1:PT11-mClov3	WT	34	33	3	33	25	11	6
pSTR1:PT11-mClov3_2	pSTR1:PT11-mClov3	WT	59	62	4	59	32	34	22
pSTR1:PT11-mClov3_3	pSTR1:PT11-mClov3	WT	84	62	8	83	63	58	20
pSTR1:PT11-mClov3_4	pSTR1:PT11-mClov3	WT	65	71	7	65	53	34	12
pSTR1:PT11-mClov3_9	pSTR1:PT11-mClov3	WT	58	51	4	58	36	29	16
pSTR1:PT11-mClov3_11	pSTR1:PT11-mClov3	mutant	64	47	3	64	59	29	16
pSTR1:PT11-mClov3_12	pSTR1:PT11-mClov3	mutant	36	24	6	36	32	5	0
pSTR1:PT11-mClov3_13	pSTR1:PT11-mClov3	mutant	26	28	7	25	24	4	6
pSTR1:PT11-mClov3_14	pSTR1:PT11-mClov3	mutant	63	44	6	63	49	28	7
pSTR1:PT11-mClov3_15	pSTR1:PT11-mClov3	mutant	50	39	2	50	45	16	10
pPT11:PT11-mClov3_1	pPT11:PT11-mClov3	WT	85	77	15	85	66	51	28
pPT11:PT11-mClov3_2	pPT11:PT11-mClov3	WT	52	54	5	52	36	17	5
pPT11:PT11-mClov3_3	pPT11:PT11-mClov3	WT	90	67	7	90	67	57	29
pPT11:PT11-mClov3_4	pPT11:PT11-mClov3	WT	39	43	3	39	28	12	4
pPT11:PT11-mClov3_19	pPT11:PT11-mClov3	WT	59	57	4	59	49	29	17
pPT11:PT11-mClov3_12	pPT11:PT11-mClov3	mutant	29	35	2	29	25	13	4
pPT11:PT11-mClov3_14	pPT11:PT11-mClov3	mutant	44	38	5	44	36	10	0
pPT11:PT11-mClov3_15	pPT11:PT11-mClov3	mutant	34	28	2	34	26	8	6
pPT11:PT11-mClov3_16	pPT11:PT11-mClov3	mutant	17	16	0	17	15	3	0
pPT11:PT11-mClov3_17	pPT11:PT11-mClov3	mutant	76	66	3	76	66	31	12
pSCAMP:PT11-mClov3_1	pSCAMP:PT11-mClov3	WT	77	53	4	77	74	44	14
pSCAMP:PT11-mClov3_2	pSCAMP:PT11-mClov3	WT	52	47	4	51	46	19	9
pSCAMP:PT11-mClov3_4	pSCAMP:PT11-mClov3	WT	71	63	3	71	61	46	21
pSCAMP:PT11-mClov3_21	pSCAMP:PT11-mClov3	WT	74	42	8	72	70	31	9
pSCAMP:PT11-mClov3_24	pSCAMP:PT11-mClov3	WT	15	13	0	15	13	8	1
pSCAMP:PT11-mClov3_11	pSCAMP:PT11-mClov3	mutant	2	2	1	2	1	0	2
pSCAMP:PT11-mClov3_12	pSCAMP:PT11-mClov3	mutant	9	3	0	9	9	0	0
pSCAMP:PT11-mClov3_13	pSCAMP:PT11-mClov3	mutant	19	9	1	19	15	0	1
pSCAMP:PT11-mClov3_14	pSCAMP:PT11-mClov3	mutant	9	5	1	9	7	0	0
pSCAMP:PT11-mClov3_15	pSCAMP:PT11-mClov3	mutant	4	3	1	4	4	0	0

## Sheet: Fig.S1b
Plant	SCAMP genotype	Week post inoculation	Total	EH	H	IH	A	V	S
WT_1	WT	3	0	5	0	0	0	0	3
WT_2	WT	3	0	4	0	0	0	0	1
WT_3	WT	3	0	9	0	0	0	0	5
WT_4	WT	3	0	6	0	0	0	0	3
scamp_1	mutant	3	0	6	0	0	0	0	2
scamp_2	mutant	3	0	8	0	0	0	0	2
scamp_3	mutant	3	16	51	0	16	11	8	6
scamp_4	mutant	3	0	2	0	0	0	0	2
WT_5	WT	8	93	95	8	93	66	53	41
WT_6	WT	8	91	83	3	91	42	78	18
WT_7	WT	8	99	85	4	99	41	90	26
WT_8	WT	8	81	89	2	81	44	63	9
scamp_5	mutant	8	84	92	0	83	51	57	7
scamp_6	mutant	8	96	92	3	96	57	58	13
scamp_7	mutant	8	11	46	0	11	5	5	1
scamp_8	mutant	8	95	97	10	95	64	67	22
scamp_9	mutant	8	64	81	9	63	49	25	8

## Sheet: Fig.S3b
Plant	PT11 allele	Week Post Inoculation	Total	Ext. hyphae	Hyphopodia	Int. hyphae	Arbuscule	Vesicles	Spores
WT_1	WT	5	30	39	2	30	21	1	4
WT_2	WT	5	11	13	0	11	8	1	1
WT_3	WT	5	24	21	1	24	20	3	2
WT_4	WT	5	16	22	1	16	6	2	8
WT_5	WT	5	25	34	0	25	8	3	4
WT_6	WT	5	11	33	2	11	1	4	0
pt11_3_1	pt11-3	5	3	7	1	3	3	0	0
pt11_3_2	pt11-3	5	6	15	1	6	3	1	2
pt11_3_3	pt11-3	5	2	5	0	2	1	1	0
pt11_3_4	pt11-3	5	25	25	0	25	20	2	0
pt11_4_1	pt11-4	5	3	20	0	3	2	0	0
pt11_4_2	pt11-4	5	2	11	1	2	2	0	1
pt11_4_3	pt11-4	5	6	27	0	6	2	0	0
pt11_4_4	pt11-4	5	1	10	0	1	1	0	0
pt11_4_5	pt11-4	5	2	9	0	2	2	0	0
WT_7	WT	7	13	25	0	13	9	4	5
WT_8	WT	7	77	43	1	77	76	20	9
WT_9	WT	7	54	40	0	54	18	25	20
WT_10	WT	7	59	32	3	59	33	27	16
WT_11	WT	7	83	40	1	83	62	44	13
WT_12	WT	7	65	54	1	65	53	20	15
pt11_3_5	pt11-3	7	11	17	0	11	10	0	0
pt11_3_6	pt11-3	7	3	8	0	3	3	0	0
pt11_3_7	pt11-3	7	10	35	1	10	10	1	1
pt11_3_8	pt11-3	7	7	12	0	7	6	1	2
pt11_4_6	pt11-4	7	4	10	1	3	3	1	0
pt11_4_7	pt11-4	7	2	10	1	2	2	0	0
pt11_4_8	pt11-4	7	2	14	0	2	2	0	0
pt11_4_9	pt11-4	7	6	25	0	6	5	1	1
pt11_4_10	pt11-4	7	4	23	0	4	3	1	0

## Sheet: Fig.S4
Plant	Arbuscule number (per plant)	Arbuscule area (micron squared)	Arbuscule perimeter (micron)	Cell area (micron square)	Cell Perimeter (micron)	Arbuscule stage (1=young, 2=mature, 3=collapsed)	Arbuscule area:cell area ratio
pt11_1	1	267.577	88.9491	805.756	106.95	3	0.332082
pt11_1	2	99.1631	37.4034	578.402	98.7161	3	0.171443
pt11_1	3	166.234	106.183	1075.34	133.262	3	0.154588
pt11_1	4	305.326	82.8336	1052.1	125.703	3	0.290205
pt11_1	5	116.093	60.3104	784.663	120.807	3	0.147953
pt11_1	6	128.682	64.5605	787.687	118.076	1	0.163367
pt11_1	7	67.0122	36.7463	714.351	109.838	1	0.0938085
pt11_1	8	231.655	63.9208	1034.17	130.417	1	0.224001
pt11_1	9	190.608	74.385	1062.77	122.4	3	0.17935
pt11_1	10	169.494	52.9338	738.803	103.908	3	0.229418
pt11_1	11	229.343	76.0066	1068.99	131.012	3	0.214541
pt11_1	12	120.482	46.6176	570.402	98.6875	3	0.211224
pt11_1	13	249.671	85.1746	1019.95	142.729	3	0.244789
pt11_1	14	129.109	50.308	559.891	108.414	3	0.230597
pt11_1	15	193.486	65.0021	1078.65	160.31	3	0.179378
pt11_1	16	48.5499	27.9858	683.924	119.324	1	0.0709873
pt11_1	17	152.135	71.8076	846.034	118.062	3	0.179821
pt11_1	18	135.674	77.1283	1018.16	154.19	3	0.133254
pt11_1	19	298.063	129.538	1296.01	148.407	3	0.229984
pt11_1	20	99.5591	46.171	906.821	126.7	3	0.109789
pt11_1	21	102.673	68.7496	1033.45	134.941	3	0.0993494
pt11_1	22	226.864	82.6059	1032.32	151.338	3	0.219761
pt11_1	23	222.818	71.5947	1474.84	184.789	3	0.151079
pt11_1	24	307.463	128.022	1100.13	175.561	3	0.279479
pt11_1	25	94.0457	48.5507	742.608	126.752	3	0.126642
pt11_1	26	108.88	69.6825	519.076	85.6521	1	0.209758
pt11_1	27	103.684	41.6359	367.595	74.0596	3	0.282061
pt11_1	28	72.2894	39.9974	418.545	79.3272	3	0.172716
pt11_1	29	93.1929	54.3673	560.208	93.0667	3	0.166354
pt11_1	30	86.5093	56.1483	642.494	107.737	1	0.134646
pt11_1	31	234.718	102.561	904.957	114.66	3	0.259369
pt11_1	32	87.6001	43.7764	736.48	104.907	3	0.118944
pt11_1	33	160.546	49.7919	869.414	118.351	3	0.18466
pt11_1	34	148.976	57.0752	841.195	114.09	3	0.1771
pt11_1	35	130.866	66.3791	950.565	115.303	3	0.137672
pt11_1	36	199.122	65.6975	650.298	100.908	3	0.306201
pt11_1	37	188.693	102.269	1010.01	151.303	3	0.186823
pt11_1	38	98.0557	49.6852	646.433	93.1756	3	0.151687
pt11_1	39	150.749	52.9375	683.643	97.2069	3	0.220508
pt11_1	40	253.02	59.1454	1246.98	135.416	3	0.202907
pt11_1	41	83.012	50.1866	979.934	147.851	3	0.0847118
pt11_1	42	176.904	52.0413	1146.43	143.071	3	0.154309
pt11_1	43	213.505	58.7676	1079.64	122.576	3	0.197755
pt11_1	44	167.461	57.673	760.992	112.154	3	0.220057
pt11_1	45	170.616	75.9018	750.651	111.087	1	0.22729
pt11_1	46	123.173	50.0261	868.225	112.332	3	0.141867
pt11_1	47	161.528	49.3718	665.353	99.0629	3	0.242771
pt11_1	48	325.104	120.731	1058.67	154.457	3	0.307088
pt11_1	49	155.407	46.7619	624.658	93.0991	3	0.248788
pt11_1	50	127.33	57.7708	568.044	88.1856	3	0.224155
pt11_1	51	153.067	46.5051	1236.26	135.704	3	0.123815
pt11_1	52	102.637	62.934	650.5	108.271	3	0.157781
pt11_1	53	122.88	46.2525	983.25	150.736	3	0.124973
pt11_1	54	83.3337	38.3776	505.204	104.37	3	0.164951
pt11_1	55	248.873	78.6393	984.294	124.185	3	0.252844
pt11_1	56	142.685	52.2382	650.834	112.754	3	0.219233
pt11_1	57	112.184	50.2952	646.907	112.261	3	0.173416
pt11_1	58	103.201	57.1107	853.831	134.562	3	0.120868
pt11_1	59	121.773	71.422	720.192	120.686	3	0.169084
pt11_1	60	167.21	72.0846	719.106	143.524	1	0.232526
pt11_1	61	189.752	61.2494	1286.67	145.453	3	0.147475
pt11_1	62	166.041	56.1289	1089.46	129.053	3	0.152406
pt11_1	63	98.2289	58.4173	607.193	111.772	3	0.161775
pt11_1	64	115.485	47.6544	347.269	76.9333	3	0.332551
pt11_1	65	161.946	55.3069	739.14	102.909	3	0.219101
pt11_1	66	118.305	51.1992	613.565	105.565	3	0.192816
pt11_1	67	239.368	80.207	696.355	104.909	3	0.343743
pt11_1	68	108.235	41.1087	661.197	101.578	3	0.163696
pt11_1	69	237.117	64.1898	733.102	105.481	3	0.323443
pt11_1	70	168.198	52.9697	578.611	93.9953	3	0.290692
pt11_1	71	76.2085	39.7614	778.525	137.238	3	0.0978883
pt11_1	72	152.359	49.3661	606.683	98.2588	3	0.251134
pt11_1	73	234.887	78.2239	733.063	110.804	3	0.320419
pt11_1	74	259.179	70.9532	1058.41	130.225	3	0.244876
pt11_1	75	129.153	67.1244	520.471	104.167	1	0.248147
pt11_1	76	326.082	86.5468	864.524	122.509	2	0.377181
pt11_1	77	172.656	67.2865	606.295	92.0997	3	0.284773
pt11_1	78	143.363	55.2917	664.26	99.2135	3	0.215824
pt11_1	79	94.9165	41.1884	533.014	92.2253	3	0.178075
pt11_1	80	203.462	56.2134	839.747	112.814	3	0.242289
pt11_2	81	301.507	96.1645	1431.34	173.122	3	0.210647
pt11_2	82	410.326	107.065	2013.75	196.655	3	0.203762
pt11_2	83	245.487	73.0438	1320.13	155.62	3	0.185957
pt11_2	84	501.813	113.339	1407	174.863	3	0.356654
pt11_2	85	458.082	122.384	1490.28	158.046	3	0.307379
pt11_2	86	327.799	94.3608	1775.15	171.651	1	0.18466
pt11_2	87	137.768	57.9961	947.608	136.122	3	0.145385
pt11_2	88	275.429	94.8695	1115.32	132.725	3	0.246951
pt11_2	89	258.231	80.0985	1220.92	135.328	3	0.211506
pt11_2	90	366.836	95.4063	1153.12	143.72	3	0.318125
pt11_2	91	197.06	69.2444	1462.59	156.719	3	0.134734
pt11_2	92	169.292	54.9246	1348.46	167.87	3	0.125545
pt11_2	93	207.551	70.2442	1251.48	147.326	3	0.165845
pt11_2	94	277.656	65.0694	1263.49	146.24	3	0.219752
pt11_2	95	287.958	72.6983	1317.85	146.576	1	0.218506
pt11_2	96	550.026	106.529	1625.21	165.248	3	0.338434
pt11_2	97	102.917	46.359	956.274	137.263	3	0.107623
pt11_2	98	169.48	64.289	1438.45	152.812	3	0.117821
pt11_2	99	222.119	88.2635	1342.32	154.618	3	0.165474
pt11_2	100	362.463	91.5327	2079.16	170.825	3	0.174332
pt11_2	101	356.775	120.484	1548.5	167.208	3	0.2304
pt11_2	102	241.597	78.5163	1519.36	176.047	3	0.159012
pt11_2	103	201.112	61.4782	1141.07	140.461	3	0.176248
pt11_2	104	183.726	72.8959	1409.5	156.185	3	0.130349
pt11_2	105	229.98	73.3936	484.562	91.1726	2	0.474614
pt11_2	106	269.955	76.3376	1139.19	155.004	3	0.23697
pt11_2	107	301.983	71.6147	716.202	101.382	3	0.421645
pt11_2	108	146.33	64.5524	729.676	104.669	3	0.200541
pt11_2	109	115.411	44.7373	602.215	90.1984	3	0.191645
pt11_2	110	95.9929	58.5091	501.907	93.934	3	0.191256
pt11_2	111	249.997	79.4325	889.949	124.305	3	0.280911
pt11_2	112	251.422	102.38	863.285	112.648	3	0.291238
pt11_2	113	212.788	89.6543	1194.78	136.621	3	0.178098
pt11_2	114	173.056	62.2439	914.049	116.035	3	0.189329
pt11_2	115	152.152	52.4097	861.921	121.903	3	0.176526
pt11_2	116	195.996	70.4964	1416.77	146.757	3	0.13834
pt11_2	117	118.302	51.3815	1530.74	170.673	3	0.0772842
pt11_2	118	135.949	46.9882	1712.63	158.501	3	0.0793805
pt11_2	119	427.874	111.979	1665.44	156.468	3	0.256913
pt11_2	120	292.889	131.949	1310.81	146.188	3	0.223441
pt11_2	121	260.605	68.4299	1331.31	137.751	1	0.195751
pt11_2	122	157.435	51.3924	949.208	119.588	3	0.16586
pt11_2	123	188.958	85.3237	1358.57	156.667	3	0.139086
pt11_2	124	247.878	69.9432	1515.73	144.102	1	0.163537
pt11_3	125	144.88	71.0574	757.721	110.861	3	0.191205
pt11_4	126	115.486	57.7802	907.218	117.12	3	0.127297
pt11_5	127	180.52	65.3897	1079.51	138.18	3	0.167225
pt11_6	128	127.519	46.2428	739.859	111.729	3	0.172356
pt11_7	129	251.78	61.4616	830.715	109.445	3	0.303088
pt11_8	130	132.262	65.1269	947.308	144.45	3	0.139618
pt11_9	131	138.466	69.6684	609.666	93.7736	3	0.227119
pt11_10	132	135.207	50.7906	1085.11	125.082	3	0.124603
pt11_11	133	115.612	63.1071	829.378	115.485	3	0.139395
pt11_12	134	138.947	81.4625	1112.22	164.94	3	0.124927
pt11_13	135	143.161	53.3929	459.692	82.7946	3	0.311428
pt11_14	136	108.927	42.767	416.416	82.6285	3	0.261581
pt11_15	137	80.5949	34.7843	516.543	96.0124	3	0.156028
pt11_16	138	97.2827	47.7329	403.431	86.6935	3	0.241139
pt11_17	139	100.958	50.0308	738.045	122.288	3	0.136792
pt11_18	140	112.253	42.098	1240.05	140.662	3	0.0905236
pt11_19	141	125.802	51.9671	992.144	132.082	3	0.126798
pt11_20	142	218.309	69.773	1396.51	178.276	3	0.156324
pt11_21	143	86.2022	35.7398	1251.39	147.695	3	0.0688849
pt11_22	144	165.563	70.3943	1326.36	173.856	3	0.124826
pt11_23	145	275.67	99.3385	1303.77	168.154	3	0.211442
pt11_24	146	170.875	63.1745	1424.28	195.582	3	0.119973
pt11_25	147	94.573	59.0935	1216.6	168.178	1	0.0777357
pt11_26	148	214.848	86.6513	1110.06	146.159	3	0.193547
pt11_27	149	270.653	74.4581	1378.48	172.521	3	0.196341
pt11_28	150	234.89	75.1309	1395.39	166.944	3	0.168333
pt11_29	151	112.897	44.8628	1101.47	148.935	3	0.102497
pt11_30	152	211.575	74.2152	2558.76	234.091	3	0.0826867
pt11_31	153	71.9291	32.2025	1293.25	144.72	3	0.0556189
pt11_32	154	454.433	117.866	1971.6	194.019	1	0.23049
pt11_33	155	184.719	69.2477	1019.89	148.51	3	0.181117
pt11_34	156	170.795	70.4409	1287.61	182.593	3	0.132644
pt11_35	157	159.741	63.4754	1468.63	172.105	3	0.108769
pt11_36	158	80.3535	45.5144	1258.42	135.557	3	0.0638525
WT_1	1	793.833	149.04	1178.15	156.588	2	0.673796
WT_1	2	379.014	101.761	857.242	121.692	1	0.442132
WT_1	3	844.231	133.81	1071.72	149.863	2	0.787733
WT_1	4	318.257	124.238	884.394	126.768	1	0.359859
WT_1	5	487.025	94.6561	671.311	107	2	0.725483
WT_1	6	481.414	123.144	686.973	127.527	2	0.700775
WT_1	7	360.104	79.2231	676.655	99.7674	3	0.532183
WT_1	8	526.427	98.8912	647.551	107.727	1	0.81295
WT_1	9	674.559	116.228	862.586	126.322	2	0.782019
WT_1	10	123.015	45.4567	592.919	105.375	3	0.207474
WT_1	11	351.698	118.409	1127.69	151.676	3	0.311875
WT_1	12	245.331	70.6012	580.114	92.5216	3	0.422902
WT_1	13	350.917	89.5744	788.674	113.684	3	0.444945
WT_1	14	784.604	129.504	914.834	134.133	2	0.857647
WT_1	15	723.148	112.317	933.106	123.015	2	0.77499
WT_1	16	921.206	135.622	1107.2	149.649	2	0.832015
WT_1	17	487.888	117.329	571.357	117.65	2	0.85391
WT_1	18	366.846	89.3431	1080.54	136.589	3	0.339503
WT_1	19	751.327	117.89	861.25	122.181	2	0.872369
WT_1	20	587.986	100.68	890.95	118.124	2	0.659953
WT_1	21	60.3463	34.6528	851.302	134.915	1	0.0708871
WT_1	22	698.586	117.571	916.992	129.937	2	0.761824
WT_1	23	513.745	114.564	845.279	120.871	2	0.607781
WT_1	24	728.903	125.535	1218.15	161.053	2	0.59837
WT_1	25	777.575	135.812	1057.19	135.569	2	0.735511
WT_1	26	175.366	64.1509	1048.93	134.917	3	0.167186
WT_1	27	828.734	131.894	1055.75	142.106	2	0.78497
WT_1	28	502.111	98.3933	649.401	110.499	2	0.773192
WT_1	29	514.505	148.685	1118.52	133.194	1	0.459986
WT_1	30	123.817	57.7713	460.12	108.438	3	0.269097
WT_1	31	237.398	92.6893	754.74	102.129	1	0.314542
WT_1	32	189.733	73.7899	523.467	89.3679	3	0.362455
WT_1	33	58.2909	33.8142	403.021	83.1768	1	0.144635
WT_1	34	144.576	53.5466	687.056	98.4554	3	0.210429
WT_1	35	489.759	85.6789	639.391	96.6173	2	0.765977
WT_1	36	735.501	115.517	807.173	121.736	2	0.911207
WT_1	37	258.589	86.3377	873.315	115.551	3	0.2961
WT_1	38	364.503	78.606	838.147	113.089	3	0.434891
WT_1	39	239.206	82.1293	832.31	110.613	3	0.287401
WT_1	40	232.218	96.2138	832.557	116.274	3	0.278922
WT_1	41	166.158	83.065	654.375	97.9137	3	0.253918
WT_1	42	134.998	60.6551	494.753	85.2816	3	0.27286
WT_1	43	459.133	149.211	1491.56	150.311	1	0.307822
WT_1	44	623.441	94.9324	843.717	109.185	2	0.738922
WT_1	45	482.606	86.2816	637.315	97.7544	2	0.757248
WT_1	46	345.121	123.842	823.801	117.806	1	0.418937
WT_1	47	118.658	52.8603	586.403	105.92	3	0.202348
WT_1	48	696.017	112.746	898.637	120.396	2	0.774525
WT_1	49	627.059	119.667	1143.76	137.594	2	0.548242
WT_1	50	119.644	75.3302	1143.62	170.283	1	0.104619
WT_1	51	618.858	112.27	926.837	126.028	2	0.667709
WT_1	52	921.247	133.125	1165.34	140.677	2	0.790536
WT_1	53	485.072	104.089	779.384	113.067	2	0.622379
WT_1	54	440.943	84.0226	546.508	91.4322	2	0.806837
WT_1	55	393.073	160.342	1122.39	132.579	1	0.350211
WT_1	56	280.314	74.2028	751.924	102.358	3	0.372796
WT_1	57	1012.57	136.244	1380.59	150.834	2	0.733434
WT_1	58	126.098	51.1744	447.685	80.5258	3	0.281667
WT_1	59	274.497	117.126	1122.72	156.203	3	0.244494
WT_1	60	614.706	167.31	1582.69	192.305	1	0.388392
WT_1	61	622.886	102.561	776.444	111.441	2	0.802229
WT_1	62	222.887	75.7058	1122.96	151.601	3	0.198481
WT_1	63	500.344	101.986	580.319	110.84	2	0.862188
WT_1	64	423.39	78.7772	507.373	87.2522	2	0.834474
WT_1	65	225.887	63.1174	505.503	84.9746	1	0.446857
WT_1	66	492.43	85.1684	806.638	105.289	2	0.610473
WT_1	67	586.136	116.323	770.936	104.166	2	0.760291
WT_1	68	277.519	94.4289	1148.43	125.43	3	0.241651
WT_1	69	299.902	94.8965	531.298	88.6239	1	0.564471
WT_1	70	396.094	99.3139	727.341	109.083	2	0.544579
WT_1	71	233.431	80.7726	748.573	104.667	3	0.311834
WT_1	72	574.399	100.23	782.549	112.383	2	0.734011
WT_1	73	786.886	112.587	1036.1	123.705	2	0.759468
WT_1	74	673.079	104.619	837.613	117.092	2	0.803568
WT_1	75	568.336	106.527	809.803	110.08	2	0.70182
WT_2	76	592.532	93.1942	791.418	108.859	2	0.748697
WT_2	77	763.168	126.592	1127.37	132.688	2	0.676946
WT_2	78	264.5	112.543	902.563	120.842	1	0.293055
WT_2	79	184.245	57.5542	724.752	102.677	3	0.254218
WT_2	80	501.987	86.1555	572.097	90.8994	2	0.877451
WT_2	81	588.078	104.156	780.468	110.049	2	0.753494
WT_2	82	110.155	53.991	525.907	92.4091	1	0.209457
WT_2	83	310.134	114.444	874.292	113.485	1	0.354725
WT_2	84	304.875	117.694	676.169	100.119	1	0.450886
WT_2	85	301.926	103.915	878.478	114.527	1	0.343693
WT_2	86	571.912	105.389	728.669	120.177	2	0.784871
WT_2	87	667.509	105.407	801.13	114.529	2	0.833209
WT_2	88	341.415	86.3009	1082	140.198	3	0.31554
WT_2	89	333.105	77.0151	729.618	112.556	3	0.456547
WT_2	90	457.859	96.1766	884.829	117.898	3	0.517455
WT_2	91	700.811	121.34	857.362	118.677	2	0.817403
WT_2	92	632.639	110.622	881.942	122.571	2	0.717325
WT_2	93	346.405	101.181	752.857	113.825	3	0.46012
WT_2	94	298.05	83.2095	1112.01	136.937	3	0.268029
WT_2	95	137.539	66.5157	673.386	101.863	3	0.20425
WT_2	96	908.667	153.81	1106.93	148.983	2	0.820886
WT_2	97	536.3	119.405	857.775	119.555	1	0.625222
WT_2	98	727.247	137.675	893.428	144.368	2	0.813996
WT_2	99	200.267	62.1546	647.239	97.5379	3	0.309418
WT_2	100	340.838	126.956	909.038	121.278	1	0.374943
WT_2	101	458.066	118.036	1071.69	137.657	3	0.427422
WT_2	102	515.803	85.6486	604.08	92.0838	2	0.853866
WT_2	103	632.495	106.253	787.83	110.442	2	0.802832
WT_2	104	744.382	118.076	930.462	117.099	2	0.800013
WT_2	105	223.568	60.7662	683.181	101.588	3	0.327246
WT_2	106	406.225	82.9222	585.233	98.4269	3	0.694126
WT_2	107	568.654	126.517	941.391	145.487	3	0.604057
WT_2	108	261.861	69.9211	601.853	99.0317	3	0.435091
WT_2	109	288.09	101.725	762.693	119.61	3	0.377727
WT_2	110	1343.18	197.155	1780.63	209.179	2	0.754331
WT_2	111	603.173	107.841	858.6	125.192	2	0.702507
WT_2	112	965.084	127.784	1346.34	146.573	2	0.716822
WT_2	113	818.452	122.245	876.086	133.501	2	0.934214
WT_2	114	285.265	76.9056	646.29	103.533	1	0.441388
WT_2	115	488.44	95.1369	603.296	106.906	2	0.809618
WT_2	116	503.163	128.517	1067.57	146.06	3	0.471317
WT_2	117	557.086	135.139	1353.74	142.666	3	0.411516
WT_2	118	584.594	123.146	748.018	131.816	2	0.781524
WT_2	119	190.411	74.5212	599.784	105.395	1	0.317467
WT_2	120	699.018	126.956	868.464	141.942	2	0.80489
WT_2	121	236.74	131.256	582.148	99.3425	1	0.406666
WT_2	122	578.099	129.336	1148.47	155.975	1	0.503365
WT_2	123	198.407	89.2202	978.756	154.888	3	0.202713
WT_3	124	724.417	127.785	984.119	136.222	2	0.736107
WT_3	125	186.886	92.1532	897.5	137.131	3	0.20823
WT_3	126	182.796	58.2935	738.588	110.927	3	0.247493
WT_3	127	521.227	170	912.621	151.713	1	0.571131
WT_3	128	864.601	175.596	1091.83	155.38	2	0.791882
WT_3	129	693.166	123.687	829.473	137.033	2	0.835671
WT_3	130	792.309	238.018	1550.79	171.326	1	0.510907
WT_3	131	617.054	113.851	791.475	132.081	2	0.779626
WT_3	132	353.766	90.8573	492.438	102.257	2	0.718397
WT_3	133	797.776	139.548	1009.32	158.494	2	0.790408
WT_3	134	132.565	46.0084	518.687	88.9152	3	0.255578
WT_3	135	494.047	92.0806	616.473	100.197	2	0.801409
WT_3	136	584.814	143.475	891.568	148.98	2	0.655939
WT_3	137	781.355	126.948	1090.22	145.474	2	0.716694
WT_3	138	504.612	143.021	851.651	159.423	1	0.592511
WT_3	139	247.353	87.3243	1228.39	177.036	3	0.201364
WT_3	140	547.224	100.538	715.751	116.016	2	0.764545
WT_3	141	392.752	88.6506	663.853	106.342	3	0.591625
WT_3	142	874.992	150.993	1172.6	171.236	2	0.746202
WT_3	143	321.661	95.5531	495.249	107.642	3	0.649495
WT_3	144	521.75	111.736	697.663	123.782	2	0.747853
WT_3	145	418.129	110.544	507.947	121.22	2	0.823175
WT_3	146	498.641	91.1496	612.75	99.0149	2	0.813776
WT_3	147	331.995	72.5884	408.145	83.2444	2	0.813423
WT_3	148	649.566	117.791	767.164	124.752	2	0.84671
WT_3	149	121.572	70.5815	422.73	96.2332	1	0.287587
WT_3	150	64.39	67.2227	308.478	85.8841	1	0.208734
WT_3	151	341.981	98.28	603.46	131.226	1	0.5667
WT_3	152	444.636	113.991	526.867	119.08	2	0.843924
WT_3	153	102.214	61.1185	315.449	94.7878	3	0.324027
WT_3	154	193.475	69.2727	282.125	82.8551	1	0.685778
WT_3	155	244.086	77.6827	333.497	84.4331	2	0.731899
WT_3	156	431.836	96.6483	506.875	105.804	2	0.851959
WT_3	157	408.617	108.34	555.663	113.958	2	0.735369
WT_3	158	380.676	107.049	468.417	112.18	2	0.812687
WT_3	159	146.674	85.3654	428.661	114.029	3	0.342169
WT_3	160	355.416	120.415	490.625	136.303	3	0.724415
WT_3	161	591.522	165.515	935.968	184.087	2	0.631989
WT_3	162	199.483	82.6045	395.771	135.945	1	0.504038

[truncated: 5 more sheets: Fig.S5a, Fig.S5b, Fig.S10, Fig.S12, Fig.S14]
